# Supplementary material for: Investigating the shared genetic architecture between COVID-19 and obesity: a large-scale genome wide cross-trait analysis
Source: Front Endocrinol (Lausanne). 2024 Jan 30;15:1325939. doi: 10.3389/fendo.2024.1325939 (PMC10862482; doi:10.3389/fendo.2024.1325939)
Supplement: Supplementary file 1 [file Table_1.xlsx]

## Sheet: Supplementary Table 1
Supplementary Table 1:The significant SNP detected by CPASSOC (a threshold of P < 5 × 10−8 for meta-analysis and P < 5 × 10−5 for the single trait analysis)
SNP	CHR	BP	A1	A2	Trait	BETA.x	SE.x	P.x	N.x	Z.x	Trait	BETA.y	SE.y	P.y	N.y	Z.y	Pcpassoc
rs10157801	1	155120012	G	A	COVID-19	-0.032619	0.0047413	5.9915e-12	2550483	-6.87976	BMI	-0.0078	0.0017	2.7e-06	792142	4.58824	3.59213e-14
rs10908458	1	155126948	C	T	COVID-19	-0.031493	0.0046397	1.1397e-11	2597856	-6.78772	BMI	-0.0085	0.0017	1e-06	690108	5	3.31843e-14
rs11085735	19	10602180	A	C	COVID-19	-0.043825	0.0090313	1.2189e-06	2494422	-4.85257	BMI	0.0141	0.0034	3.3e-05	661097	4.14706	2.59811e-08
rs11264339	1	155140648	T	C	COVID-19	-0.035023	0.0045618	1.6237e-14	2596059	-7.67745	BMI	-0.0074	0.0017	1.5e-05	692406	-4.35294	9.91791e-17
rs2049805	1	155194980	T	C	COVID-19	-0.030174	0.0046202	6.5423e-11	2550124	-6.53089	BMI	0.0071	0.0017	3.3e-05	692510	4.17647	4.38729e-13
rs2066981	1	155172379	G	A	COVID-19	-0.032975	0.0046485	1.3053e-12	2504152	-7.09369	BMI	0.0073	0.0016	9.5e-06	792350	-4.5625	2.66529e-15
rs2172246	3	46214685	C	A	COVID-19	0.030163	0.005125	3.9696e-09	2594826	5.88546	BMI	-0.0082	0.0019	1.8e-05	692049	4.31579	3.1193e-11
rs281407	19	49233335	A	G	COVID-19	0.025128	0.0050054	5.1657e-07	2507639	5.02018	BMI	0.0073	0.0018	3.8e-05	779146	4.05556	2.18255e-08
rs4246529	1	155115260	C	T	COVID-19	-0.029702	0.0046268	1.3667e-10	2596418	-6.41956	BMI	-0.0084	0.0017	1.6e-06	689940	4.94118	5.75293e-13
rs4276913	1	155131673	G	A	COVID-19	-0.03161	0.0046399	9.5829e-12	2597856	-6.81265	BMI	-0.0088	0.0017	4.8e-07	692143	5.17647	1.95809e-14
rs4421576	1	155142210	G	A	COVID-19	-0.034845	0.0045627	2.2234e-14	2596059	-7.63693	BMI	-0.0079	0.0018	7.4e-06	638202	4.38889	1.28925e-16
rs4460629	1	155135335	C	T	COVID-19	-0.034926	0.0045606	1.8852e-14	2596059	-7.6582	BMI	-0.0074	0.0017	1.4e-05	691787	4.35294	1.16385e-16
rs4745	1	155106227	A	T	COVID-19	0.031212	0.0045495	6.8575e-12	2595395	6.86053	BMI	-0.0076	0.0018	4.1e-05	544688	-4.22222	3.40042e-14
rs4971052	1	155126018	T	C	COVID-19	-0.031381	0.0046405	1.3566e-11	2597856	-6.76242	BMI	-0.0087	0.0018	8.4e-07	683464	-4.83333	5.51231e-14
rs4971076	1	155124772	A	C	COVID-19	-0.033935	0.0047561	9.6669e-13	2550483	-7.13505	BMI	-0.0083	0.0019	1.2e-05	526973	-4.36842	7.63779e-15
rs4971079	1	155130391	A	G	COVID-19	-0.032658	0.0045679	8.713e-13	2596059	-7.14946	BMI	-0.0081	0.0016	5.8e-07	788381	-5.0625	1.74246e-15
rs4971088	1	155142883	A	T	COVID-19	-0.034583	0.0045647	3.5574e-14	2596059	-7.57618	BMI	-0.0074	0.0017	1.6e-05	692409	-4.35294	2.29209e-16
rs7648466	3	46187522	A	G	COVID-19	0.025776	0.0053438	1.4099e-06	2477797	4.82353	BMI	-0.008	0.0019	3e-05	691453	-4.21053	2.7753e-08
rs914615	1	155175892	A	G	COVID-19	-0.03447	0.0045339	2.8981e-14	2596833	-7.60273	BMI	0.0075	0.0018	2e-05	636586	4.16667	1.03167e-16
rs9297	1	155106550	G	A	COVID-19	-0.029797	0.0046224	1.1469e-10	2595754	-6.44622	BMI	-0.0082	0.0017	2.6e-06	691147	4.82353	5.86279e-13
rs11085735	19	10602180	A	C	Critical COVID-19	0.19563	0.027298	7.6876e-13	1086211	7.16646	BMI	0.0141	0.0034	3.3e-05	661097	4.14706	2.59811e-08
rs2172246	3	46214685	C	A	Critical COVID-19	-0.10433	0.016118	9.592e-11	1086211	-6.47289	BMI	-0.0082	0.0019	1.8e-05	692049	4.31579	3.1193e-11
rs281407	19	49233335	A	G	Critical COVID-19	0.079286	0.015943	6.584e-07	1086211	4.97309	BMI	0.0073	0.0018	3.8e-05	779146	4.05556	2.18255e-08
rs7648466	3	46187522	A	G	Critical COVID-19	-0.091871	0.022523	4.5219e-05	1086211	-4.07899	BMI	-0.008	0.0019	3e-05	691453	-4.21053	2.7753e-08
rs11085735	19	10602180	A	C	Hospitalized COVID-19	0.11927	0.018658	1.6346e-10	1998969	6.39243	BMI	0.0141	0.0034	3.3e-05	661097	4.14706	1.25581e-11
rs11264339	1	155140648	T	C	Hospitalized COVID-19	-0.047618	0.0094759	5.0303e-07	2093886	-5.02517	BMI	-0.0074	0.0017	1.5e-05	692406	-4.35294	4.37014e-08
rs11584032	1	78619534	A	G	Hospitalized COVID-19	-0.049419	0.010179	1.2029e-06	2023557	-4.855	BMI	-0.0099	0.0018	7.4e-08	688301	-5.5	2.78443e-08
rs11654648	17	45913653	T	C	Hospitalized COVID-19	-0.10988	0.020763	1.2084e-07	2008813	-5.29211	BMI	-0.0172	0.0033	2.3e-07	775131	-5.21212	3.17051e-09
rs12493471	3	45951678	T	C	Hospitalized COVID-19	0.054413	0.012411	1.1633e-05	1961712	4.38426	BMI	-0.0081	0.0018	1.1e-05	672985	-4.5	5.54084e-09
rs1265093	6	31107187	A	G	Hospitalized COVID-19	-0.055689	0.010987	4.0074e-07	2093481	-5.06863	BMI	-0.0094	0.0018	1.7e-07	794108	-5.22222	1.16371e-08
rs12720356	19	10469975	C	A	Hospitalized COVID-19	0.095561	0.018909	4.3319e-07	2046721	5.05373	BMI	0.0127	0.003	2.5e-05	675956	-4.23333	4.31167e-08
rs1471962	3	45949187	C	G	Hospitalized COVID-19	-0.072782	0.015928	4.8918e-06	1953613	-4.56944	BMI	0.0102	0.0024	1.6e-05	664262	4.25	3.4539e-09
rs1500004	3	46150937	A	G	Hospitalized COVID-19	-0.098465	0.017604	2.228e-08	2069909	-5.59333	BMI	0.0143	0.003	2.3e-06	651103	4.76667	9.62594e-13
rs17260680	3	45596445	T	C	Hospitalized COVID-19	-0.089905	0.015784	1.2261e-08	2023557	-5.69596	BMI	0.0129	0.0025	3.4e-07	761253	5.16	1.35062e-13
rs17279437	3	45814094	A	G	Hospitalized COVID-19	-0.11372	0.016819	1.3671e-11	2094094	-6.7614	BMI	0.0134	0.0028	1.6e-06	692329	4.78571	1.10755e-16
rs17576051	3	45449980	G	A	Hospitalized COVID-19	-0.085911	0.016577	2.188e-07	2023557	-5.18254	BMI	0.0149	0.0028	9e-08	680912	-5.32143	3.33682e-12
rs17765088	3	45943595	G	C	Hospitalized COVID-19	-0.088926	0.016118	3.444e-08	1727149	-5.51719	BMI	0.0136	0.0027	5.7e-07	666309	-5.03704	7.30022e-13
rs2172246	3	46214685	C	A	Hospitalized COVID-19	-0.069063	0.010852	1.9637e-10	2092656	-6.36408	BMI	-0.0082	0.0019	1.8e-05	692049	4.31579	1.18531e-11
rs2278442	19	10444826	G	A	Hospitalized COVID-19	0.059806	0.011317	1.2605e-07	2045763	5.28462	BMI	0.0078	0.0018	2.3e-05	680155	-4.33333	1.02629e-08
rs4327428	3	45809329	A	C	Hospitalized COVID-19	-0.069593	0.015653	8.7485e-06	2094094	-4.44598	BMI	0.0121	0.0027	5.2e-06	691535	4.48148	4.01937e-09
rs4971079	1	155130391	A	G	Hospitalized COVID-19	-0.048513	0.0094971	3.2523e-07	2093886	-5.10819	BMI	-0.0081	0.0016	5.8e-07	788381	-5.0625	1.13282e-08
rs6117317	20	6506015	C	T	Hospitalized COVID-19	-0.045722	0.010222	7.7231e-06	2080580	-4.4729	BMI	0.0097	0.0019	3.2e-07	524990	-5.10526	6.75569e-10
rs7652331	3	45962752	T	C	Hospitalized COVID-19	0.07446	0.010096	1.6405e-13	2092178	7.3752	BMI	-0.0075	0.0018	2.6e-05	691348	-4.16667	5.74459e-18
rs7664615	4	25448493	A	G	Hospitalized COVID-19	0.072589	0.013409	6.1783e-08	2008813	5.41345	BMI	0.0125	0.0023	6.2e-08	675867	5.43478	1.1324e-09
rs879586	4	25433232	C	T	Hospitalized COVID-19	0.11309	0.022388	4.3856e-07	2092656	5.05137	BMI	0.0205	0.0042	1.4e-06	679742	-4.88095	1.97025e-08
rs9573671	13	76429311	A	G	Hospitalized COVID-19	-0.044795	0.010186	1.0952e-05	2091906	-4.3977	BMI	0.0082	0.0018	9.5e-06	689982	4.55556	4.44569e-09
rs9600563	13	76427768	C	T	Hospitalized COVID-19	-0.043243	0.010153	2.0539e-05	2092656	-4.25914	BMI	0.0081	0.0018	1.2e-05	689919	-4.5	1.15567e-08
rs9818982	3	45812514	A	G	Hospitalized COVID-19	-0.069307	0.015843	1.2168e-05	2094094	-4.37461	BMI	0.0118	0.0027	9.9e-06	690982	4.37037	8.11397e-09

## Sheet: Supplementary Table 2
Supplementary Table 2: The noval significant SNP detected by CPASSOC (a threshold of P < 5 × 10−8 for meta-analysis and 5 × 10−8< P < 5 × 10−5 for the single trait analysis)
SNP	CHR	BP	A1	A2	Trait	BETA.x	SE.x	P.x	N.x	Z.x	Trait	BETA.y	SE.y	P.y	N.y	Z.y	Pcpassoc
rs11085735	19	10602180	A	C	COVID-19	-0.043825	0.0090313	1.2189e-06	2494422	-4.85257	BMI	0.0141	0.0034	3.3e-05	661097	4.14706	2.59811e-08
rs281407	19	49233335	A	G	COVID-19	0.025128	0.0050054	5.1657e-07	2507639	5.02018	BMI	0.0073	0.0018	3.8e-05	779146	4.05556	2.18255e-08
rs7648466	3	46187522	A	G	COVID-19	0.025776	0.0053438	1.4099e-06	2477797	4.82353	BMI	-0.008	0.0019	3e-05	691453	-4.21053	2.7753e-08
rs281407	19	49233335	A	G	Critical COVID-19	0.079286	0.015943	6.584e-07	1086211	4.97309	BMI	0.0073	0.0018	3.8e-05	779146	4.05556	2.18255e-08
rs7648466	3	46187522	A	G	Critical COVID-19	-0.091871	0.022523	4.5219e-05	1086211	-4.07899	BMI	-0.008	0.0019	3e-05	691453	-4.21053	2.7753e-08
rs11264339	1	155140648	T	C	Hospitalized COVID-19	-0.047618	0.0094759	5.0303e-07	2093886	-5.02517	BMI	-0.0074	0.0017	1.5e-05	692406	-4.35294	4.37014e-08
rs11584032	1	78619534	A	G	Hospitalized COVID-19	-0.049419	0.010179	1.2029e-06	2023557	-4.855	BMI	-0.0099	0.0018	7.4e-08	688301	-5.5	2.78443e-08
rs11654648	17	45913653	T	C	Hospitalized COVID-19	-0.10988	0.020763	1.2084e-07	2008813	-5.29211	BMI	-0.0172	0.0033	2.3e-07	775131	-5.21212	3.17051e-09
rs12493471	3	45951678	T	C	Hospitalized COVID-19	0.054413	0.012411	1.1633e-05	1961712	4.38426	BMI	-0.0081	0.0018	1.1e-05	672985	-4.5	5.54084e-09
rs1265093	6	31107187	A	G	Hospitalized COVID-19	-0.055689	0.010987	4.0074e-07	2093481	-5.06863	BMI	-0.0094	0.0018	1.7e-07	794108	-5.22222	1.16371e-08
rs12720356	19	10469975	C	A	Hospitalized COVID-19	0.095561	0.018909	4.3319e-07	2046721	5.05373	BMI	0.0127	0.003	2.5e-05	675956	-4.23333	4.31167e-08
rs1471962	3	45949187	C	G	Hospitalized COVID-19	-0.072782	0.015928	4.8918e-06	1953613	-4.56944	BMI	0.0102	0.0024	1.6e-05	664262	4.25	3.4539e-09
rs17576051	3	45449980	G	A	Hospitalized COVID-19	-0.085911	0.016577	2.188e-07	2023557	-5.18254	BMI	0.0149	0.0028	9e-08	680912	-5.32143	3.33682e-12
rs2278442	19	10444826	G	A	Hospitalized COVID-19	0.059806	0.011317	1.2605e-07	2045763	5.28462	BMI	0.0078	0.0018	2.3e-05	680155	-4.33333	1.02629e-08
rs4327428	3	45809329	A	C	Hospitalized COVID-19	-0.069593	0.015653	8.7485e-06	2094094	-4.44598	BMI	0.0121	0.0027	5.2e-06	691535	4.48148	4.01937e-09
rs4971079	1	155130391	A	G	Hospitalized COVID-19	-0.048513	0.0094971	3.2523e-07	2093886	-5.10819	BMI	-0.0081	0.0016	5.8e-07	788381	-5.0625	1.13282e-08
rs6117317	20	6506015	C	T	Hospitalized COVID-19	-0.045722	0.010222	7.7231e-06	2080580	-4.4729	BMI	0.0097	0.0019	3.2e-07	524990	-5.10526	6.75569e-10
rs7664615	4	25448493	A	G	Hospitalized COVID-19	0.072589	0.013409	6.1783e-08	2008813	5.41345	BMI	0.0125	0.0023	6.2e-08	675867	5.43478	1.1324e-09
rs879586	4	25433232	C	T	Hospitalized COVID-19	0.11309	0.022388	4.3856e-07	2092656	5.05137	BMI	0.0205	0.0042	1.4e-06	679742	-4.88095	1.97025e-08
rs9573671	13	76429311	A	G	Hospitalized COVID-19	-0.044795	0.010186	1.0952e-05	2091906	-4.3977	BMI	0.0082	0.0018	9.5e-06	689982	4.55556	4.44569e-09
rs9600563	13	76427768	C	T	Hospitalized COVID-19	-0.043243	0.010153	2.0539e-05	2092656	-4.25914	BMI	0.0081	0.0018	1.2e-05	689919	-4.5	1.15567e-08
rs9818982	3	45812514	A	G	Hospitalized COVID-19	-0.069307	0.015843	1.2168e-05	2094094	-4.37461	BMI	0.0118	0.0027	9.9e-06	690982	4.37037	8.11397e-09

## Sheet: Supplementary Table 3
Supplementary Table 4 :The overlapped genes detected by physical annotation and MAGMA
GENE	Trait	Symbol	GenomicLocus	CHR	START	STOP	NSNPS	NPARAM	N	ZSTAT	P
ENSG00000001617	Hospitalized COVID-19	SEMA3F	11	3	50187478	50231508	72	11	2776599	5.5144	1.7494e-08
ENSG00000003756	Hospitalized COVID-19	RBM5	11	3	50121341	50161454	47	7	2776599	5.4847	2.0705e-08
ENSG00000004534	Hospitalized COVID-19	RBM6	11	3	49972440	50142478	278	13	2776599	5.2589	7.2477e-08
ENSG00000004864	Hospitalized COVID-19	SLC25A13	29	7	95744532	95956459	261	13	2776599	5.4149	3.0661e-08
ENSG00000011376	Hospitalized COVID-19	LARS2	10	3	45424998	45595913	343	22	2776599	2.137	0.0163
ENSG00000012223	Hospitalized COVID-19	LTF	10	3	46472136	46531724	194	24	2776599	6.1094	5e-10
ENSG00000023892	Hospitalized COVID-19	DEF6	24	6	35260595	35294548	64	9	2776599	1.1757	0.11986
ENSG00000048828	Hospitalized COVID-19	FAM120A	34	9	96209004	96333397	340	20	2776599	5.9799	1.1167e-09
ENSG00000053900	Hospitalized COVID-19	ANAPC4	16	4	25373835	25425120	164	12	2776599	4.2027	1.3189e-05
ENSG00000054282	Hospitalized COVID-19	SDCCAG8	7	1	243414320	243668394	433	35	2776599	4.2717	9.7009e-06
ENSG00000062822	Hospitalized COVID-19	POLD1	62	19	50882461	50926273	95	11	2776599	3.0821	0.0010276
ENSG00000064703	Hospitalized COVID-19	DDX20	4	1	112292867	112315638	78	8	2776599	3.3229	0.00044538
ENSG00000064999	Hospitalized COVID-19	ANKS1A	24	6	34852042	35064179	471	33	2776599	1.7631	0.03894
ENSG00000065029	Hospitalized COVID-19	ZNF76	24	6	35221686	35268762	101	10	2776599	1.7283	0.041963
ENSG00000065060	Hospitalized COVID-19	UHRF1BP1	24	6	34754857	34855915	266	16	2776599	4.6565	1.6084e-06
ENSG00000065457	Hospitalized COVID-19	ADAT1	51	16	75625879	75662198	118	16	2776599	3.5154	0.00021953
ENSG00000065989	Hospitalized COVID-19	PDE4A	60	19	10522449	10585305	116	14	2776599	3.4572	0.00027287
ENSG00000066422	Hospitalized COVID-19	ZBTB11	12	3	101362733	101401339	66	8	2776599	5.6768	6.8639e-09
ENSG00000066923	Hospitalized COVID-19	STAG3	30	7	99770186	99824111	119	9	2776599	2.9084	0.0018167
ENSG00000068650	Hospitalized COVID-19	ATP11A	47	13	113339643	113546482	589	47	2776599	2.7422	0.0030515
ENSG00000073969	Hospitalized COVID-19	NSF	54	17	44663035	44839830	79	8	2776599	6.4453	5.7687e-11
ENSG00000074842	Hospitalized COVID-19	C19orf10	59	19	4636386	4675382	142	16	2776599	3.1608	0.00078672
ENSG00000076662	Hospitalized COVID-19	ICAM3	60	19	10439452	10455499	55	11	2776599	4.6858	1.3943e-06
ENSG00000078403	Hospitalized COVID-19	MLLT10	37	10	21818094	22037559	188	27	2776599	4.7062	1.2621e-06
ENSG00000079999	Hospitalized COVID-19	KEAP1	60	19	10591796	10619417	79	8	2776599	1.9445	0.025919
ENSG00000081154	Hospitalized COVID-19	PCNP	12	3	101287939	101318281	69	11	2776599	3.8826	5.1672e-05
ENSG00000088808	Hospitalized COVID-19	PPP1R13B	48	14	104195089	104318927	267	10	2776599	4.493	3.5118e-06
ENSG00000089127	Hospitalized COVID-19	OAS1	44	12	113339582	113374990	127	4	2776599	6.9066	2.4815e-12
ENSG00000090339	Hospitalized COVID-19	ICAM1	60	19	10376511	10402291	59	16	2776599	4.3604	6.4898e-06
ENSG00000096395	Hospitalized COVID-19	MLN	23	6	33757450	33776788	78	12	2776599	3.9258	4.3225e-05
ENSG00000096433	Hospitalized COVID-19	ITPR3	23	6	33583142	33669351	350	32	2776599	4.1474	1.6813e-05
ENSG00000100711	Hospitalized COVID-19	ZFYVE21	48	14	104177067	104205005	55	10	2776599	4.3332	7.3469e-06
ENSG00000102837	Hospitalized COVID-19	OLFM4	46	13	53597894	53631192	101	23	2776599	3.641	0.00013579
ENSG00000105229	Hospitalized COVID-19	PIAS4	58	19	4002644	4044384	128	13	2776599	1.0522	0.14636
ENSG00000105371	Hospitalized COVID-19	ICAM4	60	19	10392643	10404198	28	7	2776599	5.0482	2.2296e-07
ENSG00000105376	Hospitalized COVID-19	ICAM5	60	19	10395657	10412454	51	8	2776599	4.869	5.6075e-07
ENSG00000105397	Hospitalized COVID-19	TYK2	60	19	10456209	10496352	102	14	2776599	4.5001	3.3961e-06
ENSG00000105401	Hospitalized COVID-19	CDC37	60	19	10496810	10535797	75	10	2776599	2.8125	0.0024582
ENSG00000105538	Hospitalized COVID-19	RASIP1	61	19	49218844	49248978	73	6	2776599	2.9314	0.001687
ENSG00000105550	Hospitalized COVID-19	FGF21	61	19	49253816	49266587	38	12	2776599	2.7599	0.0028908
ENSG00000105866	Hospitalized COVID-19	SP4	28	7	21462652	21559440	286	26	2776599	4.9352	4.0039e-07
ENSG00000106261	Hospitalized COVID-19	ZKSCAN1	30	7	99608204	99644312	51	10	2776599	5.4426	2.6254e-08
ENSG00000106290	Hospitalized COVID-19	TAF6	30	7	99699693	99722464	34	7	2776599	3.698	0.00010867
ENSG00000108379	Hospitalized COVID-19	WNT3	54	17	44834872	44915520	145	26	2776599	6.7762	6.1706e-12
ENSG00000110693	Hospitalized COVID-19	SOX6	41	11	15982995	16766138	1448	54	2776599	3.4999	0.00023269
ENSG00000111331	Hospitalized COVID-19	OAS3	44	12	113371157	113416054	129	13	2776599	6.5715	2.4899e-11
ENSG00000111335	Hospitalized COVID-19	OAS2	44	12	113411200	113454528	132	16	2776599	5.325	5.0465e-08
ENSG00000112787	Hospitalized COVID-19	FBRSL1	45	12	133061137	133166774	379	31	2776599	5.1868	1.0695e-07
ENSG00000114054	Hospitalized COVID-19	PCCB	14	3	135964148	136061738	128	16	2776599	4.5901	2.2157e-06
ENSG00000114349	Hospitalized COVID-19	GNAT1	11	3	50224045	50238949	17	5	2776599	5.5578	1.3659e-08
ENSG00000114391	Hospitalized COVID-19	RPL24	12	3	101394935	101410626	27	6	2776599	5.5573	1.37e-08
ENSG00000114439	Hospitalized COVID-19	BBX	13	3	107236783	107535171	526	29	2776599	5.341	4.6228e-08
ENSG00000116539	Hospitalized COVID-19	ASH1L	6	1	155300059	155537598	177	20	2776599	2.8067	0.0025023
ENSG00000116584	Hospitalized COVID-19	ARHGEF2	6	1	155911630	155981861	89	11	2776599	1.9531	0.025403
ENSG00000117360	Hospitalized COVID-19	PRPF3	5	1	150288925	150330671	107	11	2776599	6.1142	4.8524e-10
ENSG00000117362	Hospitalized COVID-19	APH1A	5	1	150232804	150246980	10	3	2776599	2.4546	0.0070518
ENSG00000118007	Hospitalized COVID-19	STAG1	14	3	136050077	136476220	635	24	2776599	4.9884	3.0436e-07
ENSG00000118292	Hospitalized COVID-19	C1orf54	5	1	150235600	150258327	24	6	2776599	3.4546	0.00027552
ENSG00000118298	Hospitalized COVID-19	CA14	5	1	150224554	150242478	13	4	2776599	2.6778	0.0037052
ENSG00000119866	Hospitalized COVID-19	BCL11A	9	2	60673302	60785702	169	34	2776599	5.0956	1.7387e-07
ENSG00000120071	Hospitalized COVID-19	KANSL1	54	17	44102282	44307733	552	5	2776599	6.5051	3.8811e-11
ENSG00000120088	Hospitalized COVID-19	CRHR1	54	17	43694267	43918194	1022	8	2776599	7.5306	2.5244e-14
ENSG00000120235	Hospitalized COVID-19	IFNA6	33	9	21344834	21356377	33	5	2776599	2.9041	0.0018418
ENSG00000120451	Hospitalized COVID-19	SNX19	43	11	130740331	130791404	258	11	2776599	4.1665	1.5463e-05
ENSG00000121073	Hospitalized COVID-19	SLC35B1	55	17	47773305	47791376	24	9	2776599	5.3228	5.1091e-08
ENSG00000121104	Hospitalized COVID-19	FAM117A	55	17	47782694	47871542	75	19	2776599	4.8306	6.8076e-07
ENSG00000121691	Hospitalized COVID-19	CAT	42	11	34455472	34498609	114	15	2776599	5.5147	1.7466e-08
ENSG00000121797	Hospitalized COVID-19	CCRL2	10	3	46443654	46459488	56	6	2776599	5.5631	1.3249e-08
ENSG00000121807	Hospitalized COVID-19	CCR2	10	3	46390225	46407419	50	7	2776599	8.014	5.5511e-16
ENSG00000122852	Hospitalized COVID-19	SFTPA1	38	10	81365695	81380196	71	13	2776599	4.545	2.7462e-06
ENSG00000123080	Hospitalized COVID-19	CDKN2C	1	1	51421417	51445305	19	5	2776599	2.4974	0.0062557
ENSG00000124562	Hospitalized COVID-19	SNRPC	24	6	34720183	34746571	91	7	2776599	4.8475	6.2512e-07
ENSG00000125459	Hospitalized COVID-19	MSTO1	6	1	155574979	155723153	137	18	2776599	3.2141	0.00065433
ENSG00000126215	Hospitalized COVID-19	XRCC3	48	14	104158946	104186841	52	11	2776599	3.8927	4.9573e-05
ENSG00000126217	Hospitalized COVID-19	MCF2L	47	13	113543692	113759053	792	74	2776599	0.89684	0.1849
ENSG00000126934	Hospitalized COVID-19	MAP2K2	58	19	4085319	4129126	104	20	2776599	3.0722	0.0010626
ENSG00000128573	Hospitalized COVID-19	FOXP2	31	7	113721382	114338827	906	52	2776599	6.2162	2.5465e-10
ENSG00000129347	Hospitalized COVID-19	KRI1	60	19	10658761	10681713	89	12	2776599	1.6828	0.046211
ENSG00000129910	Hospitalized COVID-19	CDH15	53	16	89233175	89266900	134	17	2776599	5.1844	1.0836e-07
ENSG00000130734	Hospitalized COVID-19	ATG4D	60	19	10649571	10669094	63	10	2776599	1.0282	0.15193
ENSG00000131398	Hospitalized COVID-19	KCNC3	62	19	50810194	50841772	72	19	2776599	0.25107	0.40088
ENSG00000131400	Hospitalized COVID-19	NAPSA	62	19	50856734	50874087	33	4	2776599	6.3409	1.1424e-10
ENSG00000131408	Hospitalized COVID-19	NR1H2	62	19	50827910	50891239	118	12	2776599	6.3153	1.3485e-10
ENSG00000132676	Hospitalized COVID-19	DAP3	6	1	155652751	155713801	67	10	2776599	3.21	0.00066377
ENSG00000132718	Hospitalized COVID-19	SYT11	6	1	155824300	155859990	47	10	2776599	2.807	0.0025
ENSG00000135374	Hospitalized COVID-19	ELF5	42	11	34495340	34540352	156	18	2776599	6.1901	3.0056e-10
ENSG00000136448	Hospitalized COVID-19	NMT1	54	17	43123978	43191384	197	20	2776599	5.3743	3.8437e-08
ENSG00000136504	Hospitalized COVID-19	KAT7	55	17	47860917	47911458	37	13	2776599	3.7509	8.8111e-05
ENSG00000136770	Hospitalized COVID-19	DNAJC1	37	10	22040466	22297698	384	20	2776599	3.2453	0.00058656
ENSG00000137080	Hospitalized COVID-19	IFNA21	33	9	21160636	21171659	43	6	2776599	1.701	0.044471
ENSG00000137166	Hospitalized COVID-19	FOXP4	25	6	41509164	41575122	206	25	2776599	1.7319	0.041644
ENSG00000137288	Hospitalized COVID-19	UQCC2	23	6	33657070	33684504	115	9	2776599	4.8824	5.2391e-07
ENSG00000137960	Hospitalized COVID-19	GIPC2	3	1	78440226	78609133	420	34	2776599	2.8614	0.002109
ENSG00000138785	Hospitalized COVID-19	INTS12	18	4	106598784	106822143	484	17	2776599	4.5236	3.0403e-06
ENSG00000138821	Hospitalized COVID-19	SLC39A8	17	4	103167198	103357415	565	33	2776599	3.1419	0.00083941
ENSG00000140553	Hospitalized COVID-19	UNC45A	49	15	91468410	91502323	98	12	2776599	2.0114	0.022141
ENSG00000142002	Hospitalized COVID-19	DPP9	59	19	4670236	4729685	144	25	2776599	6.1094	5e-10
ENSG00000142233	Hospitalized COVID-19	NTN5	61	19	49159664	49181338	41	9	2776599	2.3932	0.0083513
ENSG00000142700	Hospitalized COVID-19	DMRTA2	1	1	50878222	50894172	27	6	2776599	5.3176	5.2582e-08
ENSG00000143369	Hospitalized COVID-19	ECM1	5	1	150475538	150491265	34	7	2776599	6.5828	2.308e-11
ENSG00000143374	Hospitalized COVID-19	TARS2	5	1	150454887	150485078	93	10	2776599	6.1777	3.252e-10
ENSG00000143382	Hospitalized COVID-19	ADAMTSL4	5	1	150516884	150538413	37	12	2776599	1.8319	0.033482
ENSG00000143537	Hospitalized COVID-19	ADAM15	6	1	155018042	155040252	26	9	2776599	5.1885	1.0598e-07
ENSG00000143590	Hospitalized COVID-19	EFNA3	6	1	155031224	155065014	50	11	2776599	5.9001	1.8165e-09
ENSG00000143603	Hospitalized COVID-19	KCNN3	6	1	154664931	154847756	526	82	2776599	2.332	0.0098499
ENSG00000143627	Hospitalized COVID-19	PKLR	6	1	155254630	155276225	33	4	2776599	1.9179	0.027565
ENSG00000143702	Hospitalized COVID-19	CEP170	7	1	243282730	243423650	185	17	2776599	4.9235	4.25e-07
ENSG00000144791	Hospitalized COVID-19	LIMD1	10	3	45591886	45732830	485	31	2776599	3.9846	3.3793e-05
ENSG00000144802	Hospitalized COVID-19	NFKBIZ	12	3	101541835	101584866	43	11	2776599	3.0668	0.0010819
ENSG00000144815	Hospitalized COVID-19	NXPE3	12	3	101493046	101552073	93	12	2776599	6.011	9.2198e-10
ENSG00000146555	Hospitalized COVID-19	SDK1	27	7	3336080	4313632	3656	105	2776599	6.5186	3.5491e-11
ENSG00000146826	Hospitalized COVID-19	C7orf43	30	7	99747043	99761338	19	3	2776599	3.0402	0.001182
ENSG00000147885	Hospitalized COVID-19	IFNA16	33	9	21211372	21222310	78	6	2776599	3.1429	0.00083636
ENSG00000148219	Hospitalized COVID-19	ASTN2	35	9	119182504	120182348	2942	143	2776599	5.3667	4.0091e-08
ENSG00000152818	Hospitalized COVID-19	UTRN	26	6	144601837	145179170	1140	74	2776599	3.9329	4.1972e-05
ENSG00000153064	Hospitalized COVID-19	BANK1	17	4	102327443	103000969	1828	84	2776599	1.177	0.1196
ENSG00000154027	Hospitalized COVID-19	AK5	3	1	77742736	78030651	1001	74	2776599	4.6138	1.9765e-06
ENSG00000154975	Hospitalized COVID-19	CA10	56	17	49702674	50242377	1254	70	2776599	2.2292	0.0129
ENSG00000156395	Hospitalized COVID-19	SORCS3	39	10	106395859	107029993	1785	46	2776599	2.9059	0.0018311
ENSG00000157601	Hospitalized COVID-19	MX1	66	21	42787231	42836141	225	19	2776599	2.2919	0.010957
ENSG00000158092	Hospitalized COVID-19	NCK1	14	3	136576050	136673665	203	7	2776599	2.0132	0.022045
ENSG00000158560	Hospitalized COVID-19	DYNC1I1	29	7	95396866	95744634	875	70	2776599	3.0139	0.0012896
ENSG00000159110	Hospitalized COVID-19	IFNAR2	64	21	34597206	34642980	124	14	2776599	7.8064	2.9421e-15
ENSG00000159208	Hospitalized COVID-19	C1orf51	5	1	150249953	150264505	25	4	2776599	4.3857	5.7795e-06
ENSG00000159314	Hospitalized COVID-19	ARHGAP27	54	17	43466275	43516787	134	8	2776599	6.3548	1.0435e-10
ENSG00000160688	Hospitalized COVID-19	FLAD1	6	1	154950814	154970587	23	4	2776599	1.7613	0.039095
ENSG00000160752	Hospitalized COVID-19	FDPS	6	1	155273539	155295457	19	3	2776599	1.5405	0.061718
ENSG00000160767	Hospitalized COVID-19	FAM189B	6	1	155211996	155230274	39	4	2776599	1.2907	0.098402
ENSG00000160789	Hospitalized COVID-19	LMNA	6	1	156047364	156114880	151	12	2776599	3.9372	4.1221e-05
ENSG00000160791	Hospitalized COVID-19	CCR5	10	3	46406633	46422697	36	5	2776599	7.6398	1.088e-14
ENSG00000160801	Hospitalized COVID-19	PTH1R	10	3	46914236	46950287	63	12	2776599	1.2976	0.097211
ENSG00000160808	Hospitalized COVID-19	MYL3	10	3	46894362	46928659	64	13	2776599	1.9331	0.026612
ENSG00000160844	Hospitalized COVID-19	GATS	30	7	99793283	99874855	137	14	2776599	3.8608	5.6514e-05
ENSG00000160862	Hospitalized COVID-19	AZGP1	30	7	99559343	99578780	38	9	2776599	2.1733	0.014877
ENSG00000161714	Hospitalized COVID-19	PLCD3	54	17	43181335	43215721	80	19	2776599	4.482	3.6975e-06
ENSG00000161847	Hospitalized COVID-19	RAVER1	60	19	10421888	10449316	100	17	2776599	4.785	8.5489e-07
ENSG00000161896	Hospitalized COVID-19	IP6K3	23	6	33684444	33719762	147	20	2776599	5.5139	1.7547e-08
ENSG00000161904	Hospitalized COVID-19	LEMD2	23	6	33733979	33761913	105	10	2776599	3.8256	6.5232e-05
ENSG00000162434	Hospitalized COVID-19	JAK1	2	1	65293912	65437187	373	28	2776599	4.5655	2.4914e-06
ENSG00000162613	Hospitalized COVID-19	FUBP1	3	1	78404740	78449794	81	13	2776599	0.66391	0.25337
ENSG00000162614	Hospitalized COVID-19	NEXN	3	1	78349198	78414580	109	18	2776599	0.89065	0.18656
ENSG00000162616	Hospitalized COVID-19	DNAJB4	3	1	78439859	78488648	116	22	2776599	1.7241	0.042343
ENSG00000163125	Hospitalized COVID-19	RPRD2	5	1	150330567	150454042	357	13	2776599	5.379	3.7452e-08
ENSG00000163346	Hospitalized COVID-19	PBXIP1	6	1	154911552	154933599	33	6	2776599	2.7466	0.0030112
ENSG00000163348	Hospitalized COVID-19	PYGO2	6	1	154924502	154941329	10	5	2776599	3.7623	8.4178e-05
ENSG00000163352	Hospitalized COVID-19	LENEP	6	1	154961062	154971791	17	4	2776599	2.0679	0.019325
ENSG00000163354	Hospitalized COVID-19	DCST2	6	1	154985996	155011257	46	8	2776599	3.8197	6.6811e-05
ENSG00000163357	Hospitalized COVID-19	DCST1	6	1	155001300	155028406	36	9	2776599	4.4603	4.0927e-06
ENSG00000163374	Hospitalized COVID-19	YY1AP1	6	1	155624237	155663791	38	8	2776599	2.5873	0.0048361
ENSG00000163462	Hospitalized COVID-19	TRIM46	6	1	155140873	155162447	33	9	2776599	4.9514	3.6843e-07
ENSG00000163463	Hospitalized COVID-19	KRTCAP2	6	1	155136884	155150951	20	4	2776599	4.8561	5.9853e-07
ENSG00000163479	Hospitalized COVID-19	SSR2	6	1	155973839	155995750	32	6	2776599	1.5348	0.062415
ENSG00000163746	Hospitalized COVID-19	PLSCR2	15	3	146104208	146218778	332	13	2776599	1.8603	0.031424
ENSG00000163814	Hospitalized COVID-19	CDCP1	10	3	45118770	45192914	250	59	2776599	3.4282	0.00030382
ENSG00000163817	Hospitalized COVID-19	SLC6A20	10	3	45791942	45843027	105	31	2776599	8.0988	2.7756e-16
ENSG00000163818	Hospitalized COVID-19	LZTFL1	10	3	45859808	45962534	196	27	2776599	7.4869	3.525e-14
ENSG00000163820	Hospitalized COVID-19	FYCO1	10	3	45954396	46042316	238	20	2776599	7.3923	7.2164e-14
ENSG00000163823	Hospitalized COVID-19	CCR1	10	3	46238200	46254887	43	4	2776599	6.1094	5e-10
ENSG00000163825	Hospitalized COVID-19	RTP3	10	3	46533981	46547439	33	5	2776599	4.7804	8.7452e-07
ENSG00000163827	Hospitalized COVID-19	LRRC2	10	3	46551913	46626589	266	19	2776599	5.8403	2.6056e-09
ENSG00000164061	Hospitalized COVID-19	BSN	11	3	49586922	49713978	161	14	2776599	5.7782	3.7742e-09
ENSG00000164062	Hospitalized COVID-19	APEH	11	3	49706435	49726396	22	5	2776599	4.6323	1.8077e-06
ENSG00000164068	Hospitalized COVID-19	RNF123	11	3	49721932	49763962	58	9	2776599	5.1425	1.3557e-07
ENSG00000164076	Hospitalized COVID-19	CAMKV	11	3	49890421	49912655	36	7	2776599	5.1691	1.176e-07
ENSG00000164077	Hospitalized COVID-19	MON1A	11	3	49941302	49972606	40	9	2776599	5.2588	7.2518e-08
ENSG00000164078	Hospitalized COVID-19	MST1R	11	3	49919435	49946299	26	4	2776599	4.554	2.632e-06
ENSG00000164398	Hospitalized COVID-19	ACSL6	22	5	131137683	131352936	321	14	2776599	4.1605	1.5877e-05
ENSG00000164399	Hospitalized COVID-19	IL3	22	5	131391222	131403897	22	5	2776599	4.2013	1.3272e-05
ENSG00000164400	Hospitalized COVID-19	CSF2	22	5	131404483	131416859	25	5	2776599	5.2215	8.8729e-08
ENSG00000166016	Hospitalized COVID-19	ABTB2	42	11	34167535	34384555	690	95	2776599	2.8322	0.0023117
ENSG00000166508	Hospitalized COVID-19	MCM7	30	7	99685351	99704563	33	6	2776599	2.6464	0.0040682
ENSG00000166526	Hospitalized COVID-19	ZNF3	30	7	99656656	99685171	38	9	2776599	5.224	8.7537e-08
ENSG00000166965	Hospitalized COVID-19	RCCD1	49	15	91493100	91511349	61	11	2776599	3.0596	0.0011083
ENSG00000166997	Hospitalized COVID-19	CNPY4	30	7	99712236	99728134	17	6	2776599	3.9745	3.5262e-05
ENSG00000167807	Hospitalized COVID-19	CTD-2369P2.10	60	19	10411103	10431685	54	12	2776599	4.0801	2.2505e-05
ENSG00000168090	Hospitalized COVID-19	COPS6	30	7	99681577	99694823	23	3	2776599	1.8696	0.030766
ENSG00000168228	Hospitalized COVID-19	ZCCHC4	16	4	25309407	25377005	199	18	2776599	4.6925	1.3493e-06
ENSG00000168743	Hospitalized COVID-19	NPNT	18	4	106810932	106930184	387	26	2776599	1.9015	0.028619
ENSG00000168917	Hospitalized COVID-19	SLC35G2	14	3	136532489	136579734	112	5	2776599	2.3012	0.01069
ENSG00000168944	Hospitalized COVID-19	CEP120	21	5	122675579	122764286	245	14	2776599	2.1159	0.017178
ENSG00000169231	Hospitalized COVID-19	THBS3	6	1	155160379	155183842	26	7	2776599	7.0143	1.1555e-12
ENSG00000169241	Hospitalized COVID-19	SLC50A1	6	1	155102820	155116329	17	5	2776599	4.5842	2.2781e-06
ENSG00000169242	Hospitalized COVID-19	EFNA1	6	1	155094936	155112333	28	6	2776599	4.7317	1.1135e-06
ENSG00000170100	Hospitalized COVID-19	ZNF778	53	16	89279118	89300363	99	8	2776599	1.8396	0.032913
ENSG00000171102	Hospitalized COVID-19	OBP2B	36	9	136075664	136089630	66	10	2776599	2.4986	0.0062344
ENSG00000171385	Hospitalized COVID-19	KCND3	4	1	112308284	112536777	658	77	2776599	2.1752	0.014809
ENSG00000171798	Hospitalized COVID-19	KNDC1	40	10	134968951	135044916	302	23	2776599	3.1423	0.00083812
ENSG00000172215	Hospitalized COVID-19	CXCR6	10	3	45977425	45994845	40	7	2776599	6.1094	5e-10
ENSG00000172992	Hospitalized COVID-19	DCAKD	54	17	43095708	43143473	127	14	2776599	4.6838	1.4081e-06
ENSG00000173171	Hospitalized COVID-19	MTX1	6	1	155173490	155188615	15	5	2776599	5.5502	1.4268e-08
ENSG00000173531	Hospitalized COVID-19	MST1	11	3	49716380	49731934	12	3	2776599	4.1941	1.3699e-05
ENSG00000173540	Hospitalized COVID-19	GMPPB	11	3	49749277	49766384	22	5	2776599	4.953	3.653e-07
ENSG00000173578	Hospitalized COVID-19	XCR1	10	3	46053516	46074234	74	6	2776599	6.1094	5e-10
ENSG00000173585	Hospitalized COVID-19	CCR9	10	3	45922996	45949667	68	11	2776599	6.1094	5e-10
ENSG00000174173	Hospitalized COVID-19	TRMT10C	12	3	101275706	101290290	24	5	2776599	2.7834	0.0026893
ENSG00000174951	Hospitalized COVID-19	FUT1	61	19	49246268	49263647	70	9	2776599	2.9548	0.0015643
ENSG00000176020	Hospitalized COVID-19	AMIGO3	11	3	49749267	49766349	22	5	2776599	4.953	3.653e-07
ENSG00000176095	Hospitalized COVID-19	IP6K1	11	3	49756727	49828975	102	10	2776599	5.2767	6.5773e-08
ENSG00000176358	Hospitalized COVID-19	TAC4	55	17	47910671	47930379	23	8	2776599	4.4654	3.9951e-06
ENSG00000176681	Hospitalized COVID-19	LRRC37A	54	17	44365099	44420160	3	1	2776599	3.5736	0.00017606
ENSG00000176715	Hospitalized COVID-19	ACSF3	53	16	89149783	89227254	404	23	2776599	4.3634	6.4036e-06
ENSG00000176887	Hospitalized COVID-19	SOX11	8	2	5827799	5846516	34	11	2776599	3.8822	5.1752e-05
ENSG00000176909	Hospitalized COVID-19	MAMSTR	61	19	49210999	49227978	47	6	2776599	3.713	0.00010239
ENSG00000176920	Hospitalized COVID-19	FUT2	61	19	49194228	49214207	57	5	2776599	4.5015	3.3743e-06
ENSG00000177628	Hospitalized COVID-19	GBA	6	1	155199243	155219490	37	4	2776599	2.1462	0.015928
ENSG00000178951	Hospitalized COVID-19	ZBTB7A	58	19	4039362	4071943	76	13	2776599	3.7948	7.3882e-05
ENSG00000179085	Hospitalized COVID-19	DPM3	6	1	155107367	155118071	11	4	2776599	5.3462	4.4905e-08
ENSG00000180488	Hospitalized COVID-19	FAM73A	3	1	78240309	78349106	180	28	2776599	1.5896	0.05596
ENSG00000180592	Hospitalized COVID-19	SKIDA1	37	10	21797407	21819611	15	4	2776599	2.8731	0.0020321
ENSG00000180739	Hospitalized COVID-19	S1PR5	60	19	10618623	10633607	45	15	2776599	4.0561	2.4952e-05
ENSG00000182179	Hospitalized COVID-19	UBA7	11	3	49837640	49856379	16	5	2776599	5.5958	1.0978e-08
ENSG00000182264	Hospitalized COVID-19	IZUMO1	61	19	49239109	49255166	53	4	2776599	2.6078	0.0045569
ENSG00000182504	Hospitalized COVID-19	CEP97	12	3	101437769	101494406	81	12	2776599	5.4402	2.6604e-08
ENSG00000183625	Hospitalized COVID-19	CCR3	10	3	46200096	46313197	280	14	2776599	7.4745	3.8742e-14
ENSG00000183763	Hospitalized COVID-19	TRAIP	11	3	49861034	49899007	47	7	2776599	5.1266	1.4753e-07
ENSG00000184012	Hospitalized COVID-19	TMPRSS2	66	21	42831478	42908043	349	37	2776599	3.6744	0.00011921
ENSG00000184056	Hospitalized COVID-19	VPS33B	49	15	91536646	91570833	100	14	2776599	5.6208	9.5018e-09
ENSG00000185052	Hospitalized COVID-19	SLC24A3	63	20	19188290	19708581	1553	100	2776599	4.6719	1.492e-06
ENSG00000185104	Hospitalized COVID-19	FAF1	1	1	50900150	51430935	682	24	2776599	4.0986	2.0785e-05
ENSG00000185294	Hospitalized COVID-19	SPPL2C	54	17	43917256	43929438	69	4	2776599	6.869	3.2317e-12
ENSG00000185303	Hospitalized COVID-19	SFTPA2	38	10	81310608	81325153	92	15	2776599	4.6989	1.3079e-06
ENSG00000185361	Hospitalized COVID-19	TNFAIP8L1	59	19	4634530	4660580	89	17	2776599	3.6205	0.00014703
ENSG00000185499	Hospitalized COVID-19	MUC1	6	1	155153300	155167707	18	7	2776599	5.7721	3.9152e-09
ENSG00000185614	Hospitalized COVID-19	FAM212A	11	3	49835687	49847463	9	4	2776599	4.7275	1.1363e-06
ENSG00000185829	Hospitalized COVID-19	ARL17A	54	17	44589068	44662088	1	1	2776599	-0.83478	0.79808
ENSG00000186803	Hospitalized COVID-19	IFNA10	33	9	21201180	21212142	69	6	2776599	2.9442	0.0016187
ENSG00000186868	Hospitalized COVID-19	MAPT	54	17	43966748	44110700	723	6	2776599	7.3134	1.3025e-13
ENSG00000187145	Hospitalized COVID-19	MRPS21	5	1	150261289	150286414	79	8	2776599	5.7624	4.1454e-09
ENSG00000187323	Hospitalized COVID-19	DCC	57	18	49861542	51062784	4442	105	2776599	8.2518	7.803e-17
ENSG00000187492	Hospitalized COVID-19	CDHR4	11	3	49823165	49842268	25	8	2776599	6.4281	6.4586e-11
ENSG00000188186	Hospitalized COVID-19	LAMTOR4	30	7	99741530	99758567	18	4	2776599	3.7841	7.7127e-05
ENSG00000188313	Hospitalized COVID-19	PLSCR1	15	3	146227967	146267651	174	17	2776599	1.9368	0.026386
ENSG00000188938	Hospitalized COVID-19	FAM120AOS	34	9	96203776	96220874	53	10	2776599	3.8655	5.5434e-05
ENSG00000196821	Hospitalized COVID-19	C6orf106	24	6	34550065	34669636	227	16	2776599	5.199	1.0016e-07
ENSG00000197177	Hospitalized COVID-19	GPR123	40	10	134879433	134950179	298	38	2776599	3.4	0.00033696
ENSG00000197536	Hospitalized COVID-19	C5orf56	22	5	131741328	131816736	213	21	2776599	4.9407	3.8931e-07
ENSG00000197724	Hospitalized COVID-19	PHF2	34	9	96333689	96446869	460	27	2776599	5.2284	8.5503e-08
ENSG00000197852	Hospitalized COVID-19	FAM212B	4	1	112218252	112303446	284	29	2776599	4.0522	2.5369e-05
ENSG00000198901	Hospitalized COVID-19	PRC1	49	15	91504270	91543859	134	15	2776599	3.8879	5.0559e-05
ENSG00000204682	Hospitalized COVID-19	CASC10	37	10	21776587	21791191	13	5	2776599	3.8278	6.4658e-05
ENSG00000205147	Hospitalized COVID-19	AC016586.1	58	19	4036127	4048154	25	7	2776599	2.1249	0.016799
ENSG00000205726	Hospitalized COVID-19	ITSN1	65	21	35009706	35277165	484	63	2776599	4.8144	7.3811e-07
ENSG00000211456	Hospitalized COVID-19	SACM1L	10	3	45725548	45791916	220	11	2776599	5.8441	2.5459e-09
ENSG00000214042	Hospitalized COVID-19	IFNA7	33	9	21196468	21207204	49	10	2776599	3.0166	0.0012781
ENSG00000214309	Hospitalized COVID-19	MBLAC1	30	7	99719317	99731118	16	6	2776599	3.7442	9.0502e-05
ENSG00000220201	Hospitalized COVID-19	ZGLP1	60	19	10410479	10425556	38	10	2776599	3.3911	0.00034804
ENSG00000221838	Hospitalized COVID-19	AP4M1	30	7	99694172	99712968	29	7	2776599	3.3048	0.00047521
ENSG00000225190	Hospitalized COVID-19	PLEKHM1	54	17	43508266	43573115	153	7	2776599	5.6254	9.2552e-09
ENSG00000225996	Hospitalized COVID-19	AL356356.1	5	1	150516897	150529367	24	7	2776599	1.6327	0.051266
ENSG00000228008	Hospitalized COVID-19	CTD-2330K9.3	11	3	49936278	49959370	28	5	2776599	5.1259	1.481e-07
ENSG00000228083	Hospitalized COVID-19	IFNA14	33	9	21234201	21244978	41	5	2776599	2.7904	0.0026325
ENSG00000228696	Hospitalized COVID-19	ARL17B	54	17	44347150	44444130	35	3	2776599	4.5187	3.1104e-06
ENSG00000233816	Hospitalized COVID-19	IFNA13	33	9	21362371	21373075	46	4	2776599	2.586	0.0048543
ENSG00000234829	Hospitalized COVID-19	IFNA17	33	9	21222242	21233221	54	4	2776599	2.9383	0.0016503
ENSG00000235705	Hospitalized COVID-19	AL133481.1	38	10	81261126	81275678	60	9	2776599	3.1448	0.00083097
ENSG00000241186	Hospitalized COVID-19	TDGF1	10	3	46611045	46673033	285	23	2776599	2.3585	0.0091745
ENSG00000241837	Hospitalized COVID-19	ATP5O	65	21	35270757	35293284	81	14	2776599	6.1401	4.1245e-10
ENSG00000243364	Hospitalized COVID-19	EFNA4	6	1	155031207	155047029	23	7	2776599	4.9785	3.2044e-07
ENSG00000243646	Hospitalized COVID-19	IL10RB	64	21	34633663	34674539	133	15	2776599	5.0436	2.2839e-07
ENSG00000249209	Hospitalized COVID-19	AP000304.12	65	21	34951993	35289635	588	63	2776599	5.5842	1.1742e-08
ENSG00000249624	Hospitalized COVID-19	AP000295.9	64	21	34614079	34660517	122	20	2776599	7.6465	1.0325e-14
ENSG00000249992	Hospitalized COVID-19	TMEM158	10	3	45260958	45272770	50	8	2776599	1.1131	0.13283
ENSG00000251246	Hospitalized COVID-19	EFNA3	6	1	155031224	155064283	50	11	2776599	5.9001	1.8165e-09
ENSG00000253626	Hospitalized COVID-19	EIF5AL1	38	10	81267357	81281188	45	8	2776599	3.6747	0.00011907
ENSG00000256762	Hospitalized COVID-19	STH	54	17	44071616	44082060	52	4	2776599	7.6785	8.0491e-15
ENSG00000259803	Hospitalized COVID-19	SLC22A31	53	16	89257406	89273072	51	8	2776599	5.3391	4.6714e-08
ENSG00000267303	Hospitalized COVID-19	CTD-2369P2.12	60	19	10421147	10436354	48	10	2776599	4.0458	2.6068e-05
ENSG00000267673	Hospitalized COVID-19	FDX1L	60	19	10411103	10431691	54	12	2776599	4.0801	2.2505e-05
ENSG00000268324	Hospitalized COVID-19	LUZPP1	10	3	46593888	46606178	66	7	2776599	1.5769	0.057404
ENSG00000269490	Hospitalized COVID-19	SBP1	23	6	33658196	33668474	42	5	2776599	4.7526	1.004e-06
ENSG00000269676	Hospitalized COVID-19	MUC8	45	12	133044334	133055726	33	9	2776599	3.1762	0.00074618
ENSG00000269795	Hospitalized COVID-19	AC092782.1	7	1	243383058	243400911	32	6	2776599	5.0212	2.567e-07
ENSG00000273088	Hospitalized COVID-19	RP11-201K10.3	6	1	155136885	155164748	40	8	2776599	5.0429	2.2922e-07
ENSG00000001617	COVID-19	SEMA3F	123	3	50187478	50231508	18	3	3279131	7.9347	1.0547e-15
ENSG00000002016	COVID-19	RAD52	463	12	1016243	1104219	53	13	3279131	7.0049	1.2356e-12
ENSG00000002330	COVID-19	BAD	442	11	64032302	64057176	8	3	3279131	4.7489	1.0229e-06
ENSG00000002822	COVID-19	MAD1L1	293	7	1850429	2277878	289	19	3279131	4.7476	1.0294e-06
ENSG00000002919	COVID-19	SNX11	600	17	46175719	46205436	18	4	3279131	6.4484	5.6521e-11
ENSG00000003756	COVID-19	RBM5	123	3	50121341	50161454	16	2	3279131	7.8622	1.8874e-15
ENSG00000004487	COVID-19	KDM1A	9	1	23340941	23415182	20	3	3279131	7.8189	2.6645e-15
ENSG00000004534	COVID-19	RBM6	123	3	49972440	50142478	64	5	3279131	7.4127	6.1895e-14
ENSG00000004838	COVID-19	ZMYND10	123	3	50373541	50389283	4	1	3279131	3.1644	0.00077696
ENSG00000004939	COVID-19	SLC4A1	599	17	42320753	42350509	8	3	3279131	4.5957	2.1567e-06
ENSG00000004948	COVID-19	CALCR	317	7	93048799	93209042	149	17	3279131	7.1468	4.4409e-13
ENSG00000005020	COVID-19	SKAP2	301	7	26701681	27039858	344	13	3279131	3.6469	0.00013273
ENSG00000005073	COVID-19	HOXA11	301	7	27216129	27229842	13	6	3279131	3.4007	0.00033608
ENSG00000005100	COVID-19	DHX33	589	17	5339232	5377380	26	7	3279131	4.274	9.5995e-06
ENSG00000005243	COVID-19	COPZ2	600	17	46098533	46120392	8	3	3279131	6.684	1.1623e-11
ENSG00000005844	COVID-19	ITGAL	576	16	30478979	30539506	30	8	3279131	7.8242	2.5535e-15
ENSG00000005955	COVID-19	GGNBP2	595	17	34895737	34951278	21	3	3279131	7.7259	5.5511e-15
ENSG00000006007	COVID-19	GDE1	572	16	19508015	19538467	39	5	3279131	2.7285	0.0031809
ENSG00000006059	COVID-19	KRT33A	597	17	39497344	39512064	10	4	3279131	4.5172	3.1334e-06
ENSG00000006071	COVID-19	ABCC8	432	11	17409432	17503449	118	14	3279131	2.5898	0.004802
ENSG00000006576	COVID-19	PHTF2	314	7	77423122	77591818	74	10	3279131	4.6649	1.544e-06
ENSG00000006704	COVID-19	GTF2IRD1	312	7	73863120	74021931	44	8	3279131	2.894	0.0019019
ENSG00000007312	COVID-19	CD79B	603	17	62001100	62014714	11	2	3279131	3.729	9.6131e-05
ENSG00000007314	COVID-19	SCN4A	603	17	62010914	62055278	28	8	3279131	2.1154	0.017198
ENSG00000007402	COVID-19	CACNA2D2	123	3	50395233	50546675	63	4	3279131	3.5346	0.0002042
ENSG00000007866	COVID-19	TEAD3	257	6	35436374	35469853	16	6	3279131	6.6387	1.5822e-11
ENSG00000007923	COVID-19	DNAJC11	3	1	6689228	6766984	43	6	3279131	5.852	2.4287e-09
ENSG00000008130	COVID-19	NADK	1	1	1677671	1716896	3	1	3279131	6.1012	5.2644e-10
ENSG00000008196	COVID-19	TFAP2B	265	6	50781436	50820326	29	6	3279131	6.1094	5e-10
ENSG00000008197	COVID-19	TFAP2D	265	6	50676541	50745701	44	3	3279131	2.9526	0.0015753
ENSG00000008300	COVID-19	CELSR3	123	3	48668902	48705348	10	1	3279131	3.7425	9.1095e-05
ENSG00000008382	COVID-19	MPND	634	19	4338524	4365083	12	4	3279131	3.7728	8.0716e-05
ENSG00000008838	COVID-19	MED24	596	17	38170350	38222468	33	5	3279131	5.4306	2.8077e-08
ENSG00000009307	COVID-19	CSDE1	34	1	115254534	115306297	26	3	3279131	5.0315	2.4331e-07
ENSG00000009724	COVID-19	MASP2	6	1	11081580	11112290	11	1	3279131	5.8027	3.2623e-09
ENSG00000010310	COVID-19	GIPR	642	19	46166502	46191982	10	3	3279131	7.8622	1.8874e-15
ENSG00000010318	COVID-19	PHF7	123	3	52439673	52462657	7	2	3279131	5.5044	1.8524e-08
ENSG00000010322	COVID-19	NISCH	123	3	52484134	52532087	31	2	3279131	3.3048	0.00047519
ENSG00000010327	COVID-19	STAB1	123	3	52524354	52563511	15	4	3279131	6.2504	2.0472e-10
ENSG00000010438	COVID-19	PRSS3	377	9	33745515	33804230	38	7	3279131	4.056	2.4963e-05
ENSG00000010704	COVID-19	HFE	255	6	26082509	26103571	27	6	3279131	7.0976	6.3488e-13
ENSG00000010818	COVID-19	HIVEP2	286	6	143067604	143271338	212	33	3279131	6.0377	7.8187e-10
ENSG00000011114	COVID-19	BTBD7	535	14	93698896	93804438	73	8	3279131	6.1094	5e-10
ENSG00000011295	COVID-19	TTC19	591	17	15897694	15953329	34	3	3279131	6.55	2.8766e-11
ENSG00000011376	COVID-19	LARS2	122	3	45424998	45595913	124	12	3279131	3.8426	6.0875e-05
ENSG00000011405	COVID-19	PIK3C2A	432	11	17094277	17234530	61	6	3279131	2.6548	0.0039673
ENSG00000011478	COVID-19	QPCTL	642	19	46190741	46212247	7	4	3279131	7.8163	2.72e-15
ENSG00000012048	COVID-19	BRCA1	598	17	41191312	41282500	46	2	3279131	3.573	0.00017643
ENSG00000012963	COVID-19	UBR7	535	14	93668401	93700561	25	6	3279131	2.6835	0.0036426
ENSG00000013297	COVID-19	CLDN11	156	3	170131653	170583169	325	40	3279131	5.5007	1.8915e-08
ENSG00000013364	COVID-19	MVP	576	16	29826715	29864355	12	2	3279131	5.7969	3.3784e-09
ENSG00000015475	COVID-19	BID	680	22	18211906	18262536	41	12	3279131	4.0172	2.9441e-05
ENSG00000016082	COVID-19	ISL1	206	5	50673921	50695564	8	2	3279131	4.6631	1.5577e-06
ENSG00000016391	COVID-19	CHDH	124	3	53841362	53885417	30	5	3279131	4.2551	1.0448e-05
ENSG00000016864	COVID-19	GLT8D1	123	3	52723505	52745048	12	1	3279131	5.7377	4.7981e-09
ENSG00000018280	COVID-19	SLC11A1	106	2	219241752	219266617	7	2	3279131	4.0858	2.1964e-05
ENSG00000019505	COVID-19	SYT13	438	11	45256852	45312870	75	8	3279131	4.0546	2.5111e-05
ENSG00000019995	COVID-19	ZRANB1	425	10	126625692	126681758	25	4	3279131	3.0057	0.001325
ENSG00000020256	COVID-19	ZFP64	667	20	50663202	50825847	168	27	3279131	4.2107	1.273e-05
ENSG00000021645	COVID-19	NRXN3	531	14	78703734	80335762	1522	132	3279131	8.8419	4.7064e-19
ENSG00000021826	COVID-19	CPS1	104	2	211337406	211548831	175	21	3279131	3.8611	5.6444e-05
ENSG00000022976	COVID-19	ZNF839	540	14	102778714	102814044	19	5	3279131	5.3381	4.6963e-08
ENSG00000023318	COVID-19	ERP44	390	9	102736461	102866322	64	6	3279131	6.2817	1.6743e-10
ENSG00000023892	COVID-19	DEF6	257	6	35260595	35294548	21	4	3279131	3.1241	0.00089161
ENSG00000024048	COVID-19	UBR2	262	6	42526800	42666242	83	10	3279131	6.3446	1.1147e-10
ENSG00000025039	COVID-19	RRAGD	273	6	90069355	90126989	48	10	3279131	3.7147	0.00010173
ENSG00000025434	COVID-19	NR1H3	439	11	47264851	47295396	19	3	3279131	6.5941	2.1393e-11
ENSG00000026950	COVID-19	BTN3A1	255	6	26397465	26420444	41	4	3279131	3.4449	0.00028568
ENSG00000028277	COVID-19	POU2F2	640	19	42585263	42705737	19	3	3279131	5.3292	4.9328e-08
ENSG00000029725	COVID-19	RABEP1	589	17	5180558	5294129	68	8	3279131	5.8866	1.9707e-09
ENSG00000030066	COVID-19	NUP160	439	11	47794639	47875107	32	3	3279131	6.1094	5e-10
ENSG00000030110	COVID-19	BAK1	257	6	33535329	33553019	19	5	3279131	6.8611	3.4159e-12
ENSG00000031003	COVID-19	FAM13B	234	5	137268649	137392650	71	4	3279131	1.0442	0.1482
ENSG00000033030	COVID-19	ZCCHC8	494	12	122952417	122990518	15	2	3279131	7.6821	7.8271e-15
ENSG00000033327	COVID-19	GAB2	448	11	77921343	78134394	148	3	3279131	4.9769	3.2302e-07
ENSG00000034152	COVID-19	MAP2K3	592	17	21182984	21223552	6	2	3279131	6.3708	9.4008e-11
ENSG00000035115	COVID-19	SH3YL1	53	2	212730	271398	47	5	3279131	6.0093	9.3146e-10
ENSG00000035403	COVID-19	VCL	412	10	75752872	75884918	62	7	3279131	5.1203	1.525e-07
ENSG00000036549	COVID-19	ZZZ3	25	1	78023101	78154104	64	7	3279131	4.9688	3.3686e-07
ENSG00000037749	COVID-19	MFAP3	239	5	153413466	153605038	201	18	3279131	7.8017	3.0531e-15
ENSG00000038210	COVID-19	PI4K2B	170	4	25157263	25285714	71	12	3279131	4.9919	2.9889e-07
ENSG00000041353	COVID-19	RAB27B	624	18	52380091	52567747	108	13	3279131	6.1094	5e-10
ENSG00000041988	COVID-19	THAP3	3	1	6679926	6700646	10	2	3279131	5.9774	1.1334e-09
ENSG00000043143	COVID-19	JADE2	233	5	133855003	133923918	54	12	3279131	6.4856	4.4188e-11
ENSG00000044524	COVID-19	EPHA3	136	3	89151674	89536284	247	19	3279131	4.3535	6.6993e-06
ENSG00000047849	COVID-19	MAP4	123	3	47887182	48135769	58	3	3279131	6.3928	8.1417e-11
ENSG00000049449	COVID-19	RCN1	436	11	31828939	32132301	233	40	3279131	4.4389	4.5206e-06
ENSG00000052126	COVID-19	PLEKHA5	468	12	19277648	19534334	134	16	3279131	5.1631	1.2143e-07
ENSG00000052344	COVID-19	PRSS8	576	16	31137756	31152083	3	1	3279131	6.1094	5e-10
ENSG00000053747	COVID-19	LAMA3	614	18	21264407	21540030	208	14	3279131	2.1809	0.014596
ENSG00000053900	COVID-19	ANAPC4	170	4	25373835	25425120	44	4	3279131	7.42	5.8564e-14
ENSG00000054282	COVID-19	SDCCAG8	52	1	243414320	243668394	143	16	3279131	4.6913	1.3574e-06
ENSG00000054356	COVID-19	PTPRN	106	2	220149345	220179370	13	3	3279131	7.4385	5.0904e-14
ENSG00000054983	COVID-19	GALC	532	14	88299164	88465009	210	21	3279131	5.9691	1.1929e-09
ENSG00000055118	COVID-19	KCNH2	332	7	150637049	150680403	24	6	3279131	7.07	7.7477e-13
ENSG00000055147	COVID-19	FAM114A2	239	5	153364688	153423496	48	3	3279131	6.4583	5.2938e-11
ENSG00000055813	COVID-19	CCDC85A	69	2	56406258	56618308	260	32	3279131	3.4345	0.00029684
ENSG00000055950	COVID-19	MRPL43	419	10	102724215	102752272	13	3	3279131	3.558	0.00018686
ENSG00000055955	COVID-19	ITIH4	123	3	52841991	52870495	20	3	3279131	6.8209	4.5231e-12
ENSG00000055957	COVID-19	ITIH1	123	3	52806603	52831078	26	2	3279131	6.9268	2.1516e-12
ENSG00000057935	COVID-19	MTA3	63	2	42716709	42989087	188	12	3279131	4.4236	4.8544e-06
ENSG00000058335	COVID-19	RASGRF1	559	15	79247289	79388115	118	29	3279131	5.1981	1.0065e-07
ENSG00000058453	COVID-19	CROCC	8	1	17061768	17304474	10	4	3279131	4.4495	4.3037e-06
ENSG00000058866	COVID-19	DGKG	162	3	185818457	186085026	231	46	3279131	7.3684	8.6375e-14
ENSG00000059915	COVID-19	PSD	420	10	104157376	104186296	4	2	3279131	1.4925	0.06779
ENSG00000060237	COVID-19	WNK1	463	12	856759	1025618	98	10	3279131	7.5258	2.6201e-14
ENSG00000062650	COVID-19	WAPAL	415	10	88190013	88286572	60	10	3279131	3.7255	9.7464e-05
ENSG00000062822	COVID-19	POLD1	645	19	50882461	50926273	14	3	3279131	3.4927	0.00023913
ENSG00000064547	COVID-19	LPAR2	637	19	19729477	19744739	4	1	3279131	2.0148	0.021962
ENSG00000064703	COVID-19	DDX20	33	1	112292867	112315638	20	3	3279131	4.0976	2.0874e-05
ENSG00000064995	COVID-19	TAF11	257	6	34840555	34860866	11	3	3279131	5.0576	2.1227e-07
ENSG00000064999	COVID-19	ANKS1A	257	6	34852042	35064179	174	22	3279131	7.1536	4.2277e-13
ENSG00000065029	COVID-19	ZNF76	257	6	35221686	35268762	41	4	3279131	2.8076	0.0024957
ENSG00000065054	COVID-19	SLC9A3R2	566	16	2070357	2094027	14	3	3279131	5.8148	3.0347e-09
ENSG00000065057	COVID-19	NTHL1	566	16	2084816	2102867	10	3	3279131	6.4035	7.5914e-11
ENSG00000065060	COVID-19	UHRF1BP1	257	6	34754857	34855915	63	6	3279131	7.6635	9.0483e-15
ENSG00000065135	COVID-19	GNAI3	32	1	110086233	110141975	35	5	3279131	4.0769	2.2819e-05
ENSG00000065325	COVID-19	GLP2R	590	17	9720523	9800419	99	10	3279131	4.9409	3.889e-07
ENSG00000065361	COVID-19	ERBB3	477	12	56468641	56502289	9	2	3279131	7.6285	1.1879e-14
ENSG00000065413	COVID-19	ANKRD44	99	2	197826741	198180897	299	31	3279131	1.7429	0.040678
ENSG00000065989	COVID-19	PDE4A	635	19	10522449	10585305	9	2	3279131	1.0462	0.14772
ENSG00000066032	COVID-19	CTNNA2	74	2	79407357	80880905	1975	185	3279131	7.24	2.2439e-13
ENSG00000066279	COVID-19	ASPM	45	1	197048258	197120824	54	4	3279131	1.8102	0.035129
ENSG00000066336	COVID-19	SPI1	439	11	47371411	47405127	20	3	3279131	6.1094	5e-10
ENSG00000066382	COVID-19	MPPED2	435	11	30401040	30613419	242	25	3279131	7.2411	2.2249e-13
ENSG00000066422	COVID-19	ZBTB11	138	3	101362733	101401339	11	2	3279131	6.1094	5e-10
ENSG00000066427	COVID-19	ATXN3	534	14	92519896	92577965	69	5	3279131	2.4865	0.00645
ENSG00000066933	COVID-19	MYO9A	555	15	72109632	72415918	137	7	3279131	4.1086	1.9899e-05
ENSG00000067141	COVID-19	NEO1	555	15	73339051	73602547	175	14	3279131	3.9388	4.0945e-05
ENSG00000067208	COVID-19	EVI5	28	1	92969253	93262961	194	7	3279131	6.5668	2.5707e-11
ENSG00000067221	COVID-19	STOML1	555	15	74270547	74291963	7	2	3279131	4.8304	6.8117e-07
ENSG00000067225	COVID-19	PKM	555	15	72486370	72529164	13	2	3279131	4.6924	1.3503e-06
ENSG00000067369	COVID-19	TP53BP1	545	15	43694407	43807926	57	5	3279131	5.0932	1.7603e-07
ENSG00000067560	COVID-19	RHOA	123	3	49391578	49455431	24	3	3279131	7.0756	7.4402e-13
ENSG00000067836	COVID-19	ROGDI	568	16	4841969	4857951	4	1	3279131	4.3212	7.7599e-06
ENSG00000068028	COVID-19	RASSF1	123	3	50362219	50383411	5	2	3279131	4.4379	4.5415e-06
ENSG00000068745	COVID-19	IP6K2	123	3	48720436	48782786	23	3	3279131	3.0873	0.0010099
ENSG00000068781	COVID-19	STON1-GTF2A1L	66	2	48752064	49008654	304	38	3279131	4.3225	7.7138e-06
ENSG00000068831	COVID-19	RASGRP2	442	11	64489383	64517928	2	1	3279131	1.9752	0.024122
ENSG00000069020	COVID-19	MAST4	212	5	65887176	66470423	601	53	3279131	4.3314	7.4086e-06
ENSG00000069275	COVID-19	NUCKS1	47	1	205676947	205724404	29	6	3279131	4.596	2.1537e-06
ENSG00000069667	COVID-19	RORA	550	15	60775483	61526518	907	139	3279131	7.824	2.5585e-15
ENSG00000069956	COVID-19	MAPK6	547	15	52239303	52363462	27	5	3279131	5.5361	1.5467e-08
ENSG00000070081	COVID-19	NUCB2	432	11	17224700	17376521	86	9	3279131	3.4669	0.00026328
ENSG00000070366	COVID-19	SMG6	588	17	1958133	2212065	199	12	3279131	5.675	6.9364e-09
ENSG00000071967	COVID-19	CYBRD1	95	2	172373757	172419643	37	7	3279131	4.1361	1.7661e-05
ENSG00000072609	COVID-19	CHFR	496	12	133393773	133537890	79	11	3279131	5.3091	5.5095e-08
ENSG00000072849	COVID-19	DERL2	589	17	5369571	5395131	34	7	3279131	4.7308	1.1183e-06
ENSG00000073331	COVID-19	ALPK1	189	4	113201665	113368776	174	31	3279131	5.269	6.8592e-08
ENSG00000073711	COVID-19	PPP2R3A	149	3	135679515	135871733	102	8	3279131	6.5559	2.766e-11
ENSG00000074582	COVID-19	BCS1L	106	2	219518487	219533166	11	2	3279131	5.1638	1.2097e-07
ENSG00000075131	COVID-19	TIPIN	553	15	66623544	66684084	20	5	3279131	4.6519	1.6446e-06
ENSG00000075413	COVID-19	MARK3	540	14	103846729	103975168	93	6	3279131	7.7222	5.7176e-15
ENSG00000075884	COVID-19	ARHGAP15	84	2	143843931	144530921	547	57	3279131	6.1096	4.9931e-10
ENSG00000075891	COVID-19	PAX2	419	10	102490360	102594698	76	7	3279131	4.3969	5.4904e-06
ENSG00000076067	COVID-19	RBMS2	477	12	56910713	56989745	28	7	3279131	4.862	5.8096e-07
ENSG00000076321	COVID-19	KLHL20	41	1	173679080	173760840	10	2	3279131	1.4358	0.075533
ENSG00000076344	COVID-19	RGS11	565	16	313300	330980	4	2	3279131	1.9636	0.024791
ENSG00000076513	COVID-19	ANKRD13A	488	12	110431991	110482568	16	4	3279131	2.546	0.0054475
ENSG00000076685	COVID-19	NT5C2	420	10	104840940	104958056	79	6	3279131	5.6626	7.4532e-09
ENSG00000077150	COVID-19	NFKB2	420	10	104148867	104167281	4	2	3279131	0.61965	0.26774
ENSG00000077254	COVID-19	USP33	25	1	78156672	78230537	22	4	3279131	2.9609	0.0015337
ENSG00000077380	COVID-19	DYNC1I2	95	2	172538919	172609930	39	4	3279131	6.6284	1.6971e-11
ENSG00000077616	COVID-19	NAALAD2	450	11	89859683	89931062	70	5	3279131	2.811	0.0024695
ENSG00000077782	COVID-19	FGFR1	345	8	38263656	38331352	28	5	3279131	1.5483	0.060774
ENSG00000077809	COVID-19	GTF2I	312	7	74066994	74180026	24	3	3279131	7.0749	7.4768e-13
ENSG00000077984	COVID-19	CST7	658	20	24924866	24945564	32	4	3279131	4.0941	2.1186e-05
ENSG00000078142	COVID-19	PIK3C3	619	18	39530171	39672794	70	6	3279131	7.2439	2.1805e-13
ENSG00000078304	COVID-19	PPP2R5C	540	14	102223135	102399326	112	21	3279131	5.966	1.2157e-09
ENSG00000078328	COVID-19	RBFOX1	569	16	6064095	7768340	3068	295	3279131	8.5938	4.2063e-18
ENSG00000078369	COVID-19	GNB1	1	1	1711729	1827495	39	6	3279131	7.7059	6.4948e-15
ENSG00000078399	COVID-19	HOXA9	301	7	27197054	27215117	13	4	3279131	4.6031	2.0817e-06
ENSG00000078403	COVID-19	MLLT10	406	10	21818094	22037559	47	4	3279131	7.8698	1.7764e-15
ENSG00000078687	COVID-19	TNRC6C	607	17	75995249	76109916	47	7	3279131	2.317	0.010251
ENSG00000078747	COVID-19	ITCH	660	20	32946041	33104198	12	4	3279131	4.7813	8.7086e-07
ENSG00000078795	COVID-19	PKD2L2	234	5	137218657	137283436	32	4	3279131	0.90909	0.18165
ENSG00000078804	COVID-19	TP53INP2	660	20	33287094	33306243	6	1	3279131	5.0366	2.3699e-07
ENSG00000079313	COVID-19	REXO1	633	19	1810248	1853452	22	3	3279131	7.3822	7.7827e-14
ENSG00000079459	COVID-19	FDFT1	334	8	11648082	11701818	52	10	3279131	7.0807	7.1732e-13
ENSG00000079689	COVID-19	SCGN	255	6	25647464	25707011	92	14	3279131	4.0278	2.8145e-05
ENSG00000079999	COVID-19	KEAP1	635	19	10591796	10619417	9	2	3279131	2.264	0.011786
ENSG00000080603	COVID-19	SRCAP	576	16	30704530	30760602	3	1	3279131	2.584	0.0048828
ENSG00000080709	COVID-19	KCNN2	227	5	113691642	113837337	119	17	3279131	3.6742	0.0001193
ENSG00000080823	COVID-19	MOK	540	14	102685837	102776537	26	3	3279131	3.8047	7.0979e-05
ENSG00000080824	COVID-19	HSP90AA1	540	14	102542075	102611036	27	4	3279131	3.447	0.00028344
ENSG00000080845	COVID-19	DLGAP4	661	20	34889258	35162040	70	9	3279131	2.1538	0.01563
ENSG00000080854	COVID-19	IGSF9B	461	11	133773459	133831880	42	10	3279131	4.4446	4.4026e-06
ENSG00000081138	COVID-19	CDH7	629	18	63412488	63553638	163	13	3279131	5.5881	1.148e-08
ENSG00000081154	COVID-19	PCNP	138	3	101287939	101318281	21	4	3279131	7.6895	7.383e-15
ENSG00000081189	COVID-19	MEF2C	218	5	88008975	88204922	116	13	3279131	6.0523	7.1377e-10
ENSG00000081803	COVID-19	CADPS2	324	7	121953481	122531813	444	39	3279131	5.8685	2.1984e-09
ENSG00000082258	COVID-19	CCNT2	82	2	135670805	135721912	32	5	3279131	4.469	3.9295e-06
ENSG00000082438	COVID-19	COBLL1	93	2	165505134	165705189	193	18	3279131	5.85	2.4582e-09
ENSG00000082641	COVID-19	NFE2L1	600	17	46120691	46143849	23	5	3279131	7.2503	2.08e-13
ENSG00000082701	COVID-19	GSK3B	144	3	119535170	119818264	117	10	3279131	4.5861	2.2576e-06
ENSG00000083067	COVID-19	TRPM3	379	9	73138979	74066820	1050	73	3279131	7.1378	4.7415e-13
ENSG00000083099	COVID-19	LYRM2	273	6	90272863	90353472	69	9	3279131	4.2391	1.1222e-05
ENSG00000083223	COVID-19	ZCCHC6	384	9	88897648	88974369	55	5	3279131	4.7467	1.034e-06
ENSG00000083642	COVID-19	PDS5B	499	13	33155564	33357157	109	4	3279131	6.1094	5e-10
ENSG00000084636	COVID-19	COL16A1	10	1	32112848	32174920	48	7	3279131	6.9107	2.4121e-12
ENSG00000084676	COVID-19	NCOA1	56	2	24709783	24998571	166	18	3279131	6.1094	5e-10
ENSG00000084710	COVID-19	EFR3B	56	2	25259999	25383243	65	11	3279131	6.1094	5e-10
ENSG00000084734	COVID-19	GCKR	57	2	27714709	27751554	23	4	3279131	3.6057	0.00015566
ENSG00000085365	COVID-19	SCAMP1	216	5	77651339	77781562	94	8	3279131	4.8191	7.212e-07
ENSG00000085719	COVID-19	CPNE3	354	8	87492059	87578726	77	10	3279131	5.4886	2.026e-08
ENSG00000085721	COVID-19	RRN3	571	16	15148879	15193174	7	2	3279131	5.4387	2.6838e-08
ENSG00000086015	COVID-19	MAST2	16	1	46247659	46506796	175	8	3279131	6.4249	6.5957e-11
ENSG00000086289	COVID-19	EPDR1	305	7	37718446	37996543	415	39	3279131	2.2346	0.012721
ENSG00000086504	COVID-19	MRPL28	565	16	412384	425527	4	2	3279131	5.258	7.282e-08
ENSG00000087074	COVID-19	PPP1R15A	644	19	49370649	49384314	13	2	3279131	4.7389	1.0745e-06
ENSG00000087076	COVID-19	HSD17B14	644	19	49311274	49344935	9	3	3279131	5.774	3.87e-09
ENSG00000087152	COVID-19	ATXN7L3	599	17	42264173	42282481	6	2	3279131	5.0405	2.322e-07
ENSG00000087191	COVID-19	PSMC5	603	17	61899512	61914379	12	1	3279131	4.1974	1.35e-05
ENSG00000087258	COVID-19	GNAO1	579	16	56220302	56396356	172	23	3279131	3.4686	0.00026156
ENSG00000087263	COVID-19	OGFOD1	579	16	56480402	56518012	20	5	3279131	6.1705	3.4046e-10
ENSG00000088298	COVID-19	EDEM2	660	20	33698167	33870928	94	12	3279131	4.0691	2.3599e-05
ENSG00000088367	COVID-19	EPB41L1	661	20	34674426	34825721	40	5	3279131	3.886	5.0961e-05
ENSG00000088538	COVID-19	DOCK3	123	3	50707672	51426629	304	5	3279131	5.6784	6.7961e-09
ENSG00000088543	COVID-19	C3orf18	123	3	50590462	50613458	7	1	3279131	5.4737	2.2032e-08
ENSG00000088756	COVID-19	ARHGAP28	613	18	6724717	6920715	161	24	3279131	4.0381	2.6938e-05
ENSG00000088808	COVID-19	PPP1R13B	540	14	104195089	104318927	67	4	3279131	5.3706	3.9228e-08
ENSG00000088833	COVID-19	NSFL1C	647	20	1417807	1459487	40	7	3279131	4.9636	3.4607e-07
ENSG00000089009	COVID-19	RPL6	489	12	112837994	112861642	10	3	3279131	0.69513	0.24349
ENSG00000089022	COVID-19	MAPKAPK5	489	12	112274782	112339343	30	2	3279131	0.8234	0.20514
ENSG00000089041	COVID-19	P2RX7	493	12	121565622	121628876	101	16	3279131	2.2836	0.011197
ENSG00000089127	COVID-19	OAS1	489	12	113339582	113374990	65	2	3279131	6.1738	3.3337e-10
ENSG00000089169	COVID-19	RPH3A	489	12	113003184	113341686	271	34	3279131	6.3135	1.3644e-10
ENSG00000089177	COVID-19	KIF16B	656	20	16247749	16559078	487	40	3279131	3.1945	0.0007003
ENSG00000089234	COVID-19	BRAP	489	12	112074950	112128790	13	3	3279131	2.1628	0.015277
ENSG00000089280	COVID-19	FUS	576	16	31186431	31208127	2	1	3279131	6.1094	5e-10
ENSG00000089639	COVID-19	GMIP	637	19	19735285	19759476	9	3	3279131	4.1676	1.5394e-05
ENSG00000090238	COVID-19	YPEL3	576	16	30098635	30113236	3	2	3279131	6.2638	1.8788e-10
ENSG00000090382	COVID-19	LYZ	480	12	69737121	69753014	28	5	3279131	3.3151	0.00045799
ENSG00000090615	COVID-19	GOLGA3	496	12	133340495	133410444	40	9	3279131	5.9103	1.7078e-09
ENSG00000090621	COVID-19	PABPC4	14	1	40021488	40047462	17	5	3279131	4.9688	3.3689e-07
ENSG00000090861	COVID-19	AARS	582	16	70281198	70328446	2	1	3279131	6.1094	5e-10
ENSG00000090905	COVID-19	TNRC6A	574	16	24736016	24843953	69	7	3279131	6.8288	4.2824e-12
ENSG00000091592	COVID-19	NLRP1	589	17	5397747	5527744	168	14	3279131	2.4947	0.0063036
ENSG00000091640	COVID-19	SPAG7	589	17	4857521	4876167	11	4	3279131	5.6878	6.4352e-09
ENSG00000091844	COVID-19	RGS17	287	6	153320594	153457384	152	14	3279131	6.6154	1.8525e-11
ENSG00000092020	COVID-19	PPP2R3C	522	14	35549673	35596723	29	7	3279131	3.735	9.3846e-05
ENSG00000092470	COVID-19	WDR76	545	15	44114161	44165617	21	3	3279131	5.199	1.002e-07
ENSG00000092607	COVID-19	TBX15	36	1	119420669	119537179	123	17	3279131	5.5236	1.6604e-08
ENSG00000092841	COVID-19	MYL6	477	12	56546945	56562280	3	1	3279131	1.8887	0.029468
ENSG00000092929	COVID-19	UNC13D	606	17	73818306	73845798	19	4	3279131	4.378	5.9877e-06
ENSG00000093217	COVID-19	XYLB	118	3	38383251	38467839	76	9	3279131	4.1413	1.7268e-05
ENSG00000094796	COVID-19	KRT31	597	17	39544976	39558844	10	3	3279131	4.2227	1.2072e-05
ENSG00000094880	COVID-19	CDC23	234	5	137518339	137554032	12	3	3279131	0.72789	0.23334
ENSG00000094916	COVID-19	CBX5	476	12	54619724	54678886	17	3	3279131	6.1547	3.7599e-10
ENSG00000095066	COVID-19	HOOK2	636	19	12868817	12988554	43	6	3279131	5.51	1.7941e-08
ENSG00000095203	COVID-19	EPB41L4B	393	9	111929255	112088244	154	27	3279131	4.5162	3.1476e-06
ENSG00000095539	COVID-19	SEMA4G	419	10	102724275	102750628	12	3	3279131	3.7265	9.7069e-05
ENSG00000095713	COVID-19	CRTAC1	418	10	99619757	99795585	141	22	3279131	7.4165	6.0119e-14
ENSG00000095951	COVID-19	HIVEP1	248	6	12003995	12170232	159	22	3279131	7.213	2.7361e-13
ENSG00000095970	COVID-19	TREM2	260	6	41121244	41135924	3	2	3279131	5.1696	1.173e-07
ENSG00000096060	COVID-19	FKBP5	257	6	35536362	35701360	58	8	3279131	4.589	2.2267e-06
ENSG00000096088	COVID-19	PGC	261	6	41699449	41726847	17	7	3279131	3.2866	0.00050697
ENSG00000096395	COVID-19	MLN	257	6	33757450	33776788	31	6	3279131	6.6712	1.2686e-11
ENSG00000096433	COVID-19	ITPR3	257	6	33583142	33669351	103	16	3279131	4.9462	3.7832e-07
ENSG00000096996	COVID-19	IL12RB1	637	19	18164805	18214754	25	5	3279131	4.2044	1.3089e-05
ENSG00000099308	COVID-19	MAST3	637	19	18203603	18267502	34	6	3279131	7.5196	2.7478e-14
ENSG00000099364	COVID-19	FBXL19	576	16	30929376	30965104	7	1	3279131	6.1169	4.772e-10
ENSG00000099365	COVID-19	STX1B	576	16	30995577	31026949	9	2	3279131	7.7161	5.9952e-15
ENSG00000099377	COVID-19	HSD3B7	576	16	30991519	31005473	4	1	3279131	6.1189	4.712e-10
ENSG00000099381	COVID-19	SETD1A	576	16	30963615	31001437	9	1	3279131	6.4462	5.7328e-11
ENSG00000099385	COVID-19	BCL7C	576	16	30839947	30911281	12	2	3279131	5.7276	5.0931e-09
ENSG00000099899	COVID-19	TRMT2A	681	22	20094389	20109915	6	3	3279131	4.8653	5.7146e-07
ENSG00000099901	COVID-19	RANBP1	681	22	20098461	20119878	11	3	3279131	4.7878	8.4296e-07
ENSG00000099904	COVID-19	ZDHHC8	681	22	20111979	20140530	15	3	3279131	4.6607	1.5754e-06
ENSG00000099968	COVID-19	BCL2L13	680	22	18106621	18218388	87	10	3279131	5.0743	1.9444e-07
ENSG00000100101	COVID-19	NOL12	683	22	38072680	38175137	52	8	3279131	4.9998	2.8692e-07
ENSG00000100106	COVID-19	TRIOBP	683	22	38088011	38177563	50	7	3279131	4.925	4.218e-07
ENSG00000100116	COVID-19	GCAT	683	22	38198912	38218183	16	3	3279131	5.1383	1.3859e-07
ENSG00000100124	COVID-19	ANKRD54	683	22	38221862	38250334	5	2	3279131	4.1326	1.7934e-05
ENSG00000100129	COVID-19	EIF3L	683	22	38239875	38290414	21	3	3279131	4.6203	1.9159e-06
ENSG00000100138	COVID-19	NHP2L1	684	22	42064934	42091508	8	1	3279131	3.0084	0.0013133
ENSG00000100139	COVID-19	MICALL1	683	22	38296664	38343829	9	2	3279131	4.9191	4.3463e-07
ENSG00000100142	COVID-19	POLR2F	683	22	38343614	38442922	24	2	3279131	4.0453	2.613e-05
ENSG00000100147	COVID-19	CCDC134	684	22	42191683	42227303	21	3	3279131	3.2334	0.00061173
ENSG00000100150	COVID-19	DEPDC5	682	22	32144944	32308012	71	10	3279131	2.9973	0.0013618
ENSG00000100207	COVID-19	TCF20	684	22	42551019	42744622	143	17	3279131	5.5897	1.1371e-08
ENSG00000100354	COVID-19	TNRC6B	684	22	40435821	40736812	158	11	3279131	6.1094	5e-10
ENSG00000100393	COVID-19	EP300	684	22	41482790	41581081	45	5	3279131	4.8749	5.4429e-07
ENSG00000100395	COVID-19	L3MBTL2	684	22	41596209	41632275	37	3	3279131	4.925	4.2179e-07
ENSG00000100399	COVID-19	CHADL	684	22	41620517	41641938	14	2	3279131	5.0587	2.1109e-07
ENSG00000100401	COVID-19	RANGAP1	684	22	41636615	41687255	32	4	3279131	3.9728	3.5509e-05
ENSG00000100412	COVID-19	ACO2	684	22	41860129	41929993	31	3	3279131	3.8717	5.4029e-05
ENSG00000100417	COVID-19	PMM1	684	22	41967898	41990894	4	1	3279131	2.9995	0.0013523
ENSG00000100418	COVID-19	DESI1	684	22	41989032	42022100	12	2	3279131	3.1454	0.00082931
ENSG00000100519	COVID-19	PSMC6	526	14	53168890	53200305	11	2	3279131	4.2409	1.1133e-05
ENSG00000100522	COVID-19	GNPNAT1	526	14	53236912	53263386	4	1	3279131	3.6192	0.00014778
ENSG00000100626	COVID-19	GALNT16	528	14	69720994	69826183	123	23	3279131	5.5109	1.7849e-08
ENSG00000100664	COVID-19	EIF5	540	14	103794881	103816362	11	3	3279131	0.99016	0.16105
ENSG00000100711	COVID-19	ZFYVE21	540	14	104177067	104205005	12	3	3279131	5.4295	2.826e-08
ENSG00000100749	COVID-19	VRK1	536	14	97258641	97403059	105	12	3279131	1.7366	0.04123
ENSG00000100784	COVID-19	RPS6KA5	533	14	91331799	91531980	124	10	3279131	6.671	1.2702e-11
ENSG00000100815	COVID-19	TRIP11	534	14	92427335	92512240	58	7	3279131	3.6974	0.0001089
ENSG00000100865	COVID-19	CINP	540	14	102803956	102834253	14	3	3279131	0.47143	0.31867
ENSG00000100883	COVID-19	SRP54	522	14	35446163	35503773	46	6	3279131	2.517	0.0059183
ENSG00000100890	COVID-19	KIAA0391	522	14	35586052	35748271	104	14	3279131	5.1758	1.1345e-07
ENSG00000100902	COVID-19	PSMA6	522	14	35742839	35791699	48	8	3279131	4.6873	1.384e-06
ENSG00000100983	COVID-19	GSS	660	20	33511236	33548620	19	3	3279131	3.8892	5.0293e-05
ENSG00000100987	COVID-19	VSX1	658	20	25046521	25067996	16	2	3279131	4.2035	1.3144e-05
ENSG00000100994	COVID-19	PYGB	658	20	25223705	25283650	41	4	3279131	5.3192	5.2105e-08
ENSG00000100997	COVID-19	ABHD12	658	20	25270379	25376619	45	2	3279131	5.5487	1.439e-08
ENSG00000101003	COVID-19	GINS1	658	20	25383363	25438264	38	4	3279131	5.4619	2.3548e-08
ENSG00000101004	COVID-19	NINL	658	20	25428341	25571153	106	9	3279131	5.4484	2.5409e-08
ENSG00000101079	COVID-19	NDRG3	661	20	35275169	35379481	13	4	3279131	2.9863	0.0014119
ENSG00000101082	COVID-19	SLA2	661	20	35235721	35279619	8	4	3279131	4.2666	9.9222e-06
ENSG00000101084	COVID-19	C20orf24	661	20	35229137	35245960	2	1	3279131	-0.25501	0.60064
ENSG00000101098	COVID-19	RIMS4	663	20	43375449	43443979	37	5	3279131	4.6704	1.503e-06
ENSG00000101191	COVID-19	DIDO1	670	20	61504090	61574304	58	9	3279131	5.4536	2.4686e-08
ENSG00000101193	COVID-19	GID8	670	20	61564471	61581996	10	3	3279131	5.4819	2.1041e-08
ENSG00000101194	COVID-19	SLC17A9	670	20	61579052	61604949	23	5	3279131	2.0826	0.018646
ENSG00000101210	COVID-19	EEF1A2	671	20	62114366	62135505	7	3	3279131	4.566	2.486e-06
ENSG00000101333	COVID-19	PLCB4	652	20	9044410	9466889	350	43	3279131	5.2358	8.2154e-08
ENSG00000101336	COVID-19	HCK	659	20	30634991	30694659	30	4	3279131	2.6687	0.0038074
ENSG00000101337	COVID-19	TM9SF4	659	20	30692309	30760061	43	5	3279131	3.7516	8.7848e-05
ENSG00000101346	COVID-19	POFUT1	659	20	30790683	30831470	14	4	3279131	5.456	2.4353e-08
ENSG00000101350	COVID-19	KIF3B	659	20	30860467	30927814	27	4	3279131	4.3604	6.4916e-06
ENSG00000101353	COVID-19	MROH8	661	20	35724629	35812991	45	5	3279131	1.6566	0.048799
ENSG00000101464	COVID-19	PIGU	660	20	33143346	33269910	52	5	3279131	5.7791	3.7545e-09
ENSG00000101474	COVID-19	APMAP	658	20	24938561	24978615	66	6	3279131	3.5898	0.00016545
ENSG00000101782	COVID-19	RIOK3	614	18	21027787	21071567	26	6	3279131	6.1219	4.6224e-10
ENSG00000102572	COVID-19	STK24	515	13	99097455	99235194	154	14	3279131	5.9879	1.0629e-09
ENSG00000102580	COVID-19	DNAJC3	513	13	96324393	96452243	48	9	3279131	3.628	0.0001428
ENSG00000102595	COVID-19	UGGT2	513	13	96448834	96710736	129	9	3279131	4.5493	2.6907e-06
ENSG00000102606	COVID-19	ARHGEF7	517	13	111761906	111963084	146	20	3279131	6.4579	5.3086e-11
ENSG00000102837	COVID-19	OLFM4	501	13	53597894	53631192	46	12	3279131	3.8398	6.156e-05
ENSG00000102870	COVID-19	ZNF629	576	16	30784778	30803523	3	1	3279131	2.0242	0.021475
ENSG00000102879	COVID-19	CORO1A	576	16	30189148	30205397	1	1	3279131	9.6854	1.7394e-22
ENSG00000102882	COVID-19	MAPK3	576	16	30120426	30139827	1	1	3279131	3.5196	0.00021611
ENSG00000102886	COVID-19	GDPD3	576	16	30111131	30130177	4	2	3279131	6.767	6.5724e-12
ENSG00000102908	COVID-19	NFAT5	582	16	69593997	69743569	68	8	3279131	6.1094	5e-10
ENSG00000102967	COVID-19	DHODH	582	16	72037487	72063954	22	4	3279131	5.6065	1.0322e-08
ENSG00000102984	COVID-19	ZNF821	582	16	71888583	71934239	25	3	3279131	1.3636	0.086348
ENSG00000103018	COVID-19	CYB5B	582	16	69453428	69505169	51	6	3279131	3.1768	0.00074455
ENSG00000103043	COVID-19	VAC14	582	16	70716342	70840064	72	11	3279131	3.525	0.00021171
ENSG00000103044	COVID-19	HAS3	582	16	69134467	69157622	5	3	3279131	5.5509	1.4212e-08
ENSG00000103051	COVID-19	COG4	582	16	70509471	70562468	16	2	3279131	3.8774	5.2798e-05
ENSG00000103056	COVID-19	SMPD3	581	16	68387231	68487591	83	8	3279131	6.0204	8.7001e-10
ENSG00000103061	COVID-19	SLC7A6OS	581	16	68313406	68349849	17	2	3279131	5.4008	3.318e-08
ENSG00000103064	COVID-19	SLC7A6	581	16	68293433	68340722	16	2	3279131	5.6811	6.6929e-09
ENSG00000103066	COVID-19	PLA2G15	581	16	68274207	68299961	13	2	3279131	0.91924	0.17898
ENSG00000103111	COVID-19	MON1B	585	16	77219732	77241302	24	4	3279131	2.7002	0.003465
ENSG00000103126	COVID-19	AXIN1	565	16	332440	407673	50	8	3279131	8.0023	6.1062e-16
ENSG00000103197	COVID-19	TSC2	566	16	2092466	2143716	19	6	3279131	7.0268	1.0564e-12
ENSG00000103199	COVID-19	ZNF500	568	16	4793240	4822625	19	3	3279131	0.84369	0.19942
ENSG00000103351	COVID-19	CLUAP1	567	16	3545924	3594048	15	6	3279131	7.1718	3.6998e-13
ENSG00000103479	COVID-19	RBL2	578	16	53462889	53530561	32	2	3279131	1.3222	0.093051
ENSG00000103490	COVID-19	PYCARD	576	16	31207806	31219771	1	1	3279131	4.8198	7.1866e-07
ENSG00000103494	COVID-19	RPGRIP1L	578	16	53626595	53742850	75	8	3279131	6.0275	8.327e-10
ENSG00000103495	COVID-19	MAZ	576	16	29812427	29828649	1	1	3279131	7.0723	7.6211e-13
ENSG00000103496	COVID-19	STX4	576	16	31039210	31059296	6	1	3279131	6.8715	3.1757e-12
ENSG00000103502	COVID-19	CDIPT	576	16	29864678	29880057	1	1	3279131	5.5978	1.0856e-08
ENSG00000103507	COVID-19	BCKDK	576	16	31112428	31129110	4	1	3279131	6.3174	1.3303e-10
ENSG00000103510	COVID-19	KAT8	576	16	31122075	31147714	10	1	3279131	7.2547	2.0128e-13
ENSG00000103534	COVID-19	TMC5	572	16	19416818	19515435	79	14	3279131	3.5198	0.00021595
ENSG00000103540	COVID-19	CCP110	572	16	19530133	19569730	43	7	3279131	3.6627	0.00012479
ENSG00000103544	COVID-19	C16orf62	572	16	19561562	19723115	145	22	3279131	6.7664	6.6016e-12
ENSG00000103549	COVID-19	RNF40	576	16	30768066	30792628	4	2	3279131	2.4706	0.0067438
ENSG00000103550	COVID-19	KNOP1	572	16	19709902	19734557	15	1	3279131	6.1094	5e-10
ENSG00000103599	COVID-19	IQCH	554	15	67542138	67799598	142	11	3279131	5.4458	2.5792e-08
ENSG00000103888	COVID-19	KIAA1199	560	15	81066684	81249117	135	34	3279131	2.495	0.0062973
ENSG00000104093	COVID-19	DMXL2	547	15	51734908	51920030	113	5	3279131	7.5144	2.8588e-14
ENSG00000104112	COVID-19	SCG3	547	15	51968550	52018223	58	8	3279131	7.6226	1.2434e-14
ENSG00000104228	COVID-19	TRIM35	340	8	27137404	27173836	27	5	3279131	4.211	1.2715e-05
ENSG00000104343	COVID-19	UBE2W	350	8	74687332	74796145	29	4	3279131	5.8031	3.2544e-09
ENSG00000104413	COVID-19	ESRP1	357	8	95648302	95724694	82	7	3279131	4.495	3.4782e-06
ENSG00000104447	COVID-19	TRPS1	360	8	116415724	116826899	275	11	3279131	8.5054	9.0495e-18
ENSG00000104626	COVID-19	ERI1	334	8	8854657	8979256	192	20	3279131	6.1094	5e-10
ENSG00000104643	COVID-19	MTMR9	334	8	11136925	11190646	51	5	3279131	7.1319	4.9494e-13
ENSG00000104723	COVID-19	TUSC3	336	8	15269724	15629158	450	41	3279131	5.835	2.689e-09
ENSG00000104804	COVID-19	TULP2	644	19	49379222	49406990	27	4	3279131	5.0176	2.6158e-07
ENSG00000104805	COVID-19	NUCB1	644	19	49398307	49431629	25	6	3279131	4.653	1.6359e-06
ENSG00000104852	COVID-19	SNRNP70	644	19	49583676	49616862	9	4	3279131	2.1796	0.014643
ENSG00000104863	COVID-19	LIN7B	644	19	49612581	49626717	9	2	3279131	4.1599	1.5922e-05
ENSG00000104889	COVID-19	RNASEH2A	636	19	12912394	12929452	8	2	3279131	0.69508	0.2435
ENSG00000104936	COVID-19	DMPK	642	19	46267975	46290810	13	3	3279131	2.5537	0.0053298
ENSG00000104941	COVID-19	RSPH6A	642	19	46293968	46323577	13	3	3279131	3.1347	0.00086013
ENSG00000104967	COVID-19	NOVA2	642	19	46431992	46481804	17	5	3279131	3.1393	0.00084667
ENSG00000104983	COVID-19	CCDC61	642	19	46493339	46529576	22	6	3279131	3.3932	0.0003454
ENSG00000105173	COVID-19	CCNE1	638	19	30297805	30320215	6	2	3279131	6.2571	1.9613e-10
ENSG00000105229	COVID-19	PIAS4	634	19	4002644	4044384	14	3	3279131	6.4184	6.8867e-11
ENSG00000105383	COVID-19	CD33	646	19	51723320	51752115	28	5	3279131	3.959	3.7628e-05
ENSG00000105397	COVID-19	TYK2	635	19	10456209	10496352	14	4	3279131	2.1735	0.01487
ENSG00000105401	COVID-19	CDC37	635	19	10496810	10535797	10	2	3279131	1.3007	0.096674
ENSG00000105409	COVID-19	ATP1A3	640	19	42465734	42506649	4	1	3279131	4.6409	1.7341e-06
ENSG00000105538	COVID-19	RASIP1	644	19	49218844	49248978	16	2	3279131	5.5478	1.4466e-08
ENSG00000105550	COVID-19	FGF21	644	19	49253816	49266587	4	2	3279131	5.5707	1.2683e-08
ENSG00000105559	COVID-19	PLEKHA4	644	19	49335354	49376889	28	4	3279131	6.7053	1.0048e-11
ENSG00000105607	COVID-19	GCDH	636	19	12996840	13030021	8	1	3279131	3.6968	0.00010918
ENSG00000105610	COVID-19	KLF1	636	19	12990237	13002995	5	2	3279131	5.3838	3.6473e-08
ENSG00000105612	COVID-19	DNASE2	636	19	12981025	12997282	6	1	3279131	4.7909	8.3009e-07
ENSG00000105613	COVID-19	MAST1	636	19	12939765	12990765	22	2	3279131	5.5529	1.4048e-08
ENSG00000105647	COVID-19	PIK3R2	637	19	18258928	18286350	7	3	3279131	4.7474	1.03e-06
ENSG00000105649	COVID-19	RAB3A	637	19	18302594	18319884	7	3	3279131	5.3597	4.1683e-08
ENSG00000105650	COVID-19	PDE4C	637	19	18313771	18371229	37	5	3279131	4.4872	3.6075e-06
ENSG00000105662	COVID-19	CRTC1	637	19	18789487	18898004	29	7	3279131	7.707	6.4393e-15
ENSG00000105664	COVID-19	COMP	637	19	18888583	18907123	4	1	3279131	2.3444	0.0095278
ENSG00000105705	COVID-19	SUGP1	637	19	19381827	19436653	27	5	3279131	5.2657	6.9834e-08
ENSG00000105708	COVID-19	ZNF14	637	19	19816280	19848906	20	3	3279131	4.3391	7.1537e-06
ENSG00000105717	COVID-19	PBX4	637	19	19667522	19734725	20	5	3279131	4.1523	1.6459e-05
ENSG00000105723	COVID-19	GSK3A	640	19	42729338	42751777	3	1	3279131	3.9966	3.2131e-05
ENSG00000105726	COVID-19	ATP13A1	637	19	19751007	19779502	16	3	3279131	3.7553	8.6564e-05
ENSG00000105732	COVID-19	ZNF574	640	19	42567629	42590701	1	1	3279131	0.68598	0.24636
ENSG00000105737	COVID-19	GRIK5	640	19	42497473	42578650	11	3	3279131	5.1975	1.0097e-07
ENSG00000105778	COVID-19	AVL9	303	7	32530038	33083516	322	23	3279131	4.8912	5.0119e-07
ENSG00000105849	COVID-19	TWISTNB	298	7	19730085	19753710	21	5	3279131	4.1229	1.8703e-05
ENSG00000105866	COVID-19	SP4	299	7	21462652	21559440	100	14	3279131	4.9371	3.9637e-07
ENSG00000105939	COVID-19	ZC3HAV1	330	7	138723266	138799465	58	11	3279131	4.7166	1.1992e-06
ENSG00000105948	COVID-19	TTC26	330	7	138813490	138881732	22	2	3279131	1.0459	0.14781
ENSG00000105968	COVID-19	H2AFV	307	7	44861390	44892682	17	3	3279131	2.2637	0.011798
ENSG00000105991	COVID-19	HOXA1	301	7	27127612	27140615	4	2	3279131	4.769	9.2587e-07
ENSG00000105996	COVID-19	HOXA2	301	7	27134721	27147430	12	4	3279131	3.5661	0.00018116
ENSG00000105997	COVID-19	HOXA3	301	7	27140803	27197200	66	8	3279131	4.0149	2.9729e-05
ENSG00000106004	COVID-19	HOXA5	301	7	27175671	27188287	12	4	3279131	4.0836	2.2175e-05
ENSG00000106006	COVID-19	HOXA6	301	7	27180015	27195222	15	3	3279131	4.1077	1.9979e-05
ENSG00000106031	COVID-19	HOXA13	301	7	27228122	27244725	20	5	3279131	4.647	1.6841e-06
ENSG00000106070	COVID-19	GRB10	309	7	50652760	50866159	273	19	3279131	1.762	0.039032
ENSG00000106244	COVID-19	PDAP1	318	7	98984671	99011452	11	3	3279131	5.9374	1.4476e-09
ENSG00000106245	COVID-19	BUD31	318	7	99001264	99022239	10	3	3279131	6.4258	6.5598e-11
ENSG00000106246	COVID-19	PTCD1	318	7	99009362	99068787	18	3	3279131	7.6858	7.605e-15
ENSG00000106258	COVID-19	CYP3A5	318	7	99240817	99282621	14	3	3279131	3.1917	0.00070727
ENSG00000106355	COVID-19	LSM5	303	7	32519951	32539895	23	3	3279131	2.7044	0.0034218
ENSG00000106366	COVID-19	SERPINE1	319	7	100765370	100787547	22	6	3279131	2.9448	0.001616
ENSG00000106367	COVID-19	AP1S1	319	7	100792678	100809877	11	3	3279131	5.779	3.7575e-09
ENSG00000106536	COVID-19	POU6F2	306	7	39012598	39537694	530	39	3279131	6.4799	4.5884e-11
ENSG00000106829	COVID-19	TLE4	381	9	82181688	82346658	112	12	3279131	0.58254	0.2801
ENSG00000106976	COVID-19	DNM1	399	9	130960658	131022527	32	6	3279131	6.9995	1.2841e-12
ENSG00000107077	COVID-19	KDM4C	366	9	6715863	7180648	690	67	3279131	5.1179	1.5445e-07
ENSG00000107341	COVID-19	UBE2R2	377	9	33812565	33925402	68	9	3279131	6.9491	1.8384e-12
ENSG00000107815	COVID-19	C10orf2	419	10	102742124	102759158	12	2	3279131	3.4089	0.00032611
ENSG00000107816	COVID-19	LZTS2	419	10	102751375	102772593	10	3	3279131	2.3869	0.0084963
ENSG00000107859	COVID-19	PITX3	420	10	103984943	104006231	9	2	3279131	1.7685	0.038489
ENSG00000107862	COVID-19	GBF1	420	10	104000289	104147656	52	6	3279131	2.6532	0.0039864
ENSG00000107872	COVID-19	FBXL15	420	10	104173946	104187893	1	1	3279131	2.2454	0.012371
ENSG00000107874	COVID-19	CUEDC2	420	10	104178002	104197418	4	2	3279131	3.0919	0.00099452
ENSG00000107882	COVID-19	SUFU	420	10	104258744	104398292	98	5	3279131	5.0562	2.1388e-07
ENSG00000107890	COVID-19	ANKRD26	407	10	27275843	27394421	77	10	3279131	5.0523	2.1823e-07
ENSG00000107897	COVID-19	ACBD5	407	10	27479146	27536059	65	7	3279131	3.7766	7.9489e-05
ENSG00000108262	COVID-19	GIT1	593	17	27895487	27926072	9	3	3279131	4.1783	1.4685e-05
ENSG00000108272	COVID-19	DHRS11	595	17	34943228	34962235	7	1	3279131	7.4719	3.9524e-14
ENSG00000108278	COVID-19	ZNHIT3	595	17	34837473	34860154	8	3	3279131	7.2886	1.566e-13
ENSG00000108312	COVID-19	UBTF	599	17	42277401	42303994	9	2	3279131	5.9107	1.7035e-09
ENSG00000108342	COVID-19	CSF3	596	17	38166614	38179066	20	4	3279131	5.2657	6.9836e-08
ENSG00000108344	COVID-19	PSMD3	596	17	38132050	38159213	21	4	3279131	4.7978	8.0219e-07
ENSG00000108417	COVID-19	KRT37	597	17	39572005	39585775	16	4	3279131	4.7831	8.6292e-07
ENSG00000108439	COVID-19	PNPO	600	17	46013872	46030654	21	5	3279131	5.0319	2.4285e-07
ENSG00000108465	COVID-19	CDK5RAP3	600	17	46040176	46064140	22	4	3279131	2.9871	0.0014083
ENSG00000108468	COVID-19	CBX1	600	17	46142414	46183883	21	5	3279131	6.4786	4.63e-11
ENSG00000108474	COVID-19	PIGL	591	17	16115505	16257115	45	4	3279131	4.4828	3.6828e-06
ENSG00000108479	COVID-19	GALK1	606	17	73742675	73766792	4	2	3279131	4.3115	8.1081e-06
ENSG00000108509	COVID-19	CAMTA2	589	17	4866287	4895960	22	5	3279131	6.5837	2.2951e-11
ENSG00000108511	COVID-19	HOXB6	600	17	46666639	46687354	14	3	3279131	5.3779	3.7677e-08
ENSG00000108515	COVID-19	ENO3	589	17	4846387	4865426	12	4	3279131	5.7141	5.5134e-09
ENSG00000108518	COVID-19	PFN1	589	17	4843947	4857356	9	3	3279131	5.768	4.0113e-09
ENSG00000108523	COVID-19	RNF167	589	17	4838303	4853517	9	3	3279131	5.8544	2.3931e-09
ENSG00000108528	COVID-19	SLC25A11	589	17	4835425	4848546	8	3	3279131	5.6971	6.0949e-09
ENSG00000108556	COVID-19	CHRNE	589	17	4796069	4811369	6	2	3279131	5.6871	6.4623e-09
ENSG00000108559	COVID-19	NUP88	589	17	5259258	5328480	78	6	3279131	6.2397	2.1916e-10
ENSG00000108561	COVID-19	C1QBP	589	17	5331097	5357150	19	4	3279131	4.0541	2.516e-05
ENSG00000108576	COVID-19	SLC6A4	593	17	28516337	28568020	32	7	3279131	5.9609	1.2546e-09
ENSG00000108588	COVID-19	CCDC47	603	17	61817610	61858711	17	3	3279131	6.1111	4.9478e-10
ENSG00000108592	COVID-19	FTSJ3	603	17	61891793	61912372	20	2	3279131	4.4462	4.3707e-06
ENSG00000108604	COVID-19	SMARCD2	603	17	61904444	61925425	13	2	3279131	4.106	2.0129e-05
ENSG00000108684	COVID-19	ASIC2	594	17	31335105	32506983	1488	182	3279131	5.8561	2.369e-09
ENSG00000108759	COVID-19	KRT32	597	17	39611063	39628681	45	4	3279131	1.4371	0.075345
ENSG00000108840	COVID-19	HDAC5	599	17	42149114	42206070	24	3	3279131	3.8752	5.3269e-05
ENSG00000109047	COVID-19	RCVRN	590	17	9794637	9813938	36	6	3279131	4.6946	1.3355e-06
ENSG00000109182	COVID-19	CWH43	175	4	48983264	49069098	37	2	3279131	5.1321	1.4328e-07
ENSG00000109184	COVID-19	DCUN1D4	176	4	52704166	52788003	36	3	3279131	5.5046	1.8503e-08
ENSG00000109323	COVID-19	MANBA	187	4	103547660	103687151	85	6	3279131	4.2075	1.2908e-05
ENSG00000109332	COVID-19	UBE2D3	187	4	103710540	103795053	49	2	3279131	4.6776	1.4511e-06
ENSG00000109452	COVID-19	INPP4B	194	4	142939313	143773585	698	51	3279131	4.7248	1.1517e-06
ENSG00000109618	COVID-19	SEPSECS	170	4	25116627	25167204	23	5	3279131	5.8991	1.8275e-09
ENSG00000109787	COVID-19	KLF3	173	4	38660817	38707663	43	9	3279131	6.1699	3.4156e-10
ENSG00000109881	COVID-19	CCDC34	433	11	27347374	27390415	30	6	3279131	5.0921	1.7707e-07
ENSG00000109919	COVID-19	MTCH2	439	11	47633867	47669175	10	2	3279131	6.1094	5e-10
ENSG00000109920	COVID-19	FNBP4	439	11	47733072	47793995	24	4	3279131	7.7592	4.2744e-15
ENSG00000109943	COVID-19	CRTAM	458	11	122704208	122748347	35	10	3279131	2.3613	0.0091047
ENSG00000109944	COVID-19	C11orf63	458	11	122748391	122835506	94	15	3279131	3.0327	0.0012118
ENSG00000110011	COVID-19	DNAJC4	442	11	63992750	64006758	5	1	3279131	4.4833	3.6748e-06
ENSG00000110076	COVID-19	NRXN2	442	11	64368646	64495660	48	4	3279131	6.2568	1.9646e-10
ENSG00000110090	COVID-19	CPT1A	444	11	68517088	68616878	67	11	3279131	3.5533	0.00019022
ENSG00000110092	COVID-19	CCND1	445	11	69450855	69474242	7	3	3279131	5.6423	8.3891e-09
ENSG00000110172	COVID-19	CHORDC1	450	11	89929328	89961532	39	6	3279131	3.3538	0.0003985
ENSG00000110245	COVID-19	APOC3	454	11	116695422	116708788	1	1	3279131	0.44817	0.32702
ENSG00000110274	COVID-19	CEP164	454	11	117180273	117288984	109	12	3279131	2.7683	0.0028173
ENSG00000110492	COVID-19	MDK	439	11	46397306	46410375	1	1	3279131	5.1034	1.6684e-07
ENSG00000110497	COVID-19	AMBRA1	439	11	46412964	46620675	34	2	3279131	5.5138	1.7553e-08
ENSG00000110514	COVID-19	MADD	439	11	47285712	47356582	48	6	3279131	7.1845	3.3717e-13
ENSG00000110700	COVID-19	RPS13	432	11	17090936	17104334	7	2	3279131	2.3251	0.010035
ENSG00000110801	COVID-19	PSMD9	494	12	122321637	122361203	15	4	3279131	4.2007	1.3303e-05
ENSG00000110906	COVID-19	KCTD10	488	12	109881461	109920349	61	4	3279131	2.3724	0.0088354
ENSG00000110921	COVID-19	MVK	488	12	110006060	110040067	31	5	3279131	4.1574	1.6097e-05
ENSG00000110931	COVID-19	CAMKK2	493	12	121670497	121741111	47	11	3279131	5.8861	1.9767e-09
ENSG00000110987	COVID-19	BCL7A	494	12	122452328	122504948	20	5	3279131	7.9726	7.7716e-16
ENSG00000111011	COVID-19	RSRC2	494	12	122984190	123016547	12	2	3279131	6.1466	3.957e-10
ENSG00000111229	COVID-19	ARPC3	488	12	110867630	110893227	3	2	3279131	4.8239	7.0406e-07
ENSG00000111231	COVID-19	GPN3	488	12	110885289	110912073	9	3	3279131	5.9295	1.5195e-09
ENSG00000111237	COVID-19	VPS29	488	12	110923902	110944922	4	2	3279131	5.6243	9.311e-09
ENSG00000111252	COVID-19	SH2B3	489	12	111838752	111894427	14	2	3279131	1.9232	0.027226
ENSG00000111271	COVID-19	ACAD10	489	12	112118857	112199903	18	2	3279131	1.9366	0.026396
ENSG00000111275	COVID-19	ALDH2	489	12	112199691	112252782	17	2	3279131	2.2408	0.01252
ENSG00000111300	COVID-19	NAA25	489	12	112459500	112551826	21	3	3279131	2.6099	0.0045283
ENSG00000111331	COVID-19	OAS3	489	12	113371157	113416054	54	7	3279131	5.803	3.2578e-09
ENSG00000111335	COVID-19	OAS2	489	12	113411200	113454528	54	9	3279131	5.0366	2.3695e-07
ENSG00000111481	COVID-19	COPZ1	476	12	54689986	54750633	15	2	3279131	3.0079	0.0013154
ENSG00000111540	COVID-19	RAB5B	477	12	56362697	56393490	20	4	3279131	7.1005	6.2139e-13
ENSG00000111605	COVID-19	CPSF6	480	12	69628317	69673138	27	5	3279131	6.3034	1.4562e-10
ENSG00000111801	COVID-19	BTN3A3	255	6	26435700	26458643	32	5	3279131	3.6871	0.00011341
ENSG00000111802	COVID-19	TDP2	254	6	24645205	24672261	29	7	3279131	1.8403	0.032862
ENSG00000111885	COVID-19	MAN1A1	279	6	119493374	119675926	293	19	3279131	4.0062	3.0856e-05
ENSG00000111912	COVID-19	NCOA7	281	6	126097307	126257266	111	14	3279131	3.7649	8.3318e-05
ENSG00000111913	COVID-19	FAM65B	254	6	24792601	25047238	304	40	3279131	4.1087	1.9897e-05
ENSG00000112033	COVID-19	PPARD	257	6	35305335	35400968	59	10	3279131	5.7665	4.047e-09
ENSG00000112038	COVID-19	OPRM1	288	6	154326631	154573001	310	32	3279131	5.6129	9.9478e-09
ENSG00000112039	COVID-19	FANCE	257	6	35415138	35439880	20	4	3279131	5.7675	4.0238e-09
ENSG00000112041	COVID-19	TULP1	257	6	35460651	35485715	23	5	3279131	5.7213	5.2846e-09
ENSG00000112137	COVID-19	PHACTR1	249	6	12712893	13293645	555	45	3279131	4.7779	8.856e-07
ENSG00000112159	COVID-19	MDN1	273	6	90347218	90534442	151	15	3279131	2.9566	0.0015553
ENSG00000112242	COVID-19	E2F3	251	6	20397398	20498941	87	15	3279131	3.204	0.00067755
ENSG00000112245	COVID-19	PTP4A1	268	6	64226666	64298492	25	4	3279131	5.8442	2.5457e-09
ENSG00000112246	COVID-19	SIM1	276	6	100827891	100917805	87	12	3279131	5.3537	4.3091e-08
ENSG00000112249	COVID-19	ASCC3	276	6	100951070	101334248	278	11	3279131	6.1643	3.5406e-10
ENSG00000112282	COVID-19	MED23	283	6	131890106	131954369	29	5	3279131	7.1266	5.1431e-13
ENSG00000112304	COVID-19	ACOT13	254	6	24662263	24710293	28	6	3279131	3.6631	0.00012458
ENSG00000112337	COVID-19	SLC17A2	255	6	25907982	25935946	32	5	3279131	5.4119	3.1174e-08
ENSG00000112343	COVID-19	TRIM38	255	6	25958030	25992384	22	5	3279131	6.1826	3.1525e-10
ENSG00000112530	COVID-19	PACRG	292	6	163143164	163741524	608	84	3279131	4.9615	3.4981e-07
ENSG00000112531	COVID-19	QKI	292	6	163830032	164004628	151	10	3279131	3.584	0.00016918
ENSG00000112561	COVID-19	TFEB	261	6	41646716	41708997	53	12	3279131	0.80779	0.20961
ENSG00000112576	COVID-19	CCND3	261	6	41897671	42023095	73	16	3279131	4.4274	4.7681e-06
ENSG00000112578	COVID-19	BYSL	261	6	41883926	41905784	12	4	3279131	4.2217	1.2122e-05
ENSG00000112619	COVID-19	PRPH2	262	6	42659340	42695312	37	5	3279131	5.5458	1.4628e-08
ENSG00000112715	COVID-19	VEGFA	263	6	43732921	43759224	19	6	3279131	5.0499	2.2106e-07
ENSG00000112763	COVID-19	BTN2A1	255	6	26453150	26481849	48	8	3279131	5.7049	5.8203e-09
ENSG00000112787	COVID-19	FBRSL1	496	12	133061137	133166774	41	10	3279131	4.5612	2.5428e-06
ENSG00000112812	COVID-19	PRSS16	255	6	27210480	27229403	14	4	3279131	2.9032	0.0018467
ENSG00000112981	COVID-19	NME5	234	5	137445866	137480132	3	1	3279131	-0.70235	0.75877
ENSG00000112983	COVID-19	BRD8	234	5	137470455	137519675	11	2	3279131	2.2893	0.011031
ENSG00000112984	COVID-19	KIF20A	234	5	137509408	137528404	7	4	3279131	3.0428	0.0011719
ENSG00000113068	COVID-19	PFDN1	235	5	139619624	139687706	31	4	3279131	4.129	1.8219e-05
ENSG00000113070	COVID-19	HBEGF	235	5	139707428	139731216	19	4	3279131	6.2294	2.3415e-10
ENSG00000113161	COVID-19	HMGCR	215	5	74627154	74662929	21	4	3279131	7.9057	1.3323e-15
ENSG00000113163	COVID-19	COL4A3BP	215	5	74659311	74812963	62	7	3279131	6.1094	5e-10
ENSG00000113448	COVID-19	PDE4D	208	5	58259865	59822947	1343	108	3279131	5.2135	9.2654e-08
ENSG00000113580	COVID-19	NR3C1	237	5	142652496	142820077	65	9	3279131	3.3764	0.00036714
ENSG00000113742	COVID-19	CPEB4	244	5	173310283	173393979	64	10	3279131	5.5537	1.3986e-08
ENSG00000114054	COVID-19	PCCB	149	3	135964148	136061738	39	6	3279131	7.6794	7.9936e-15
ENSG00000114268	COVID-19	PFKFB4	123	3	48550117	48604448	17	3	3279131	1.8961	0.028975
ENSG00000114316	COVID-19	USP4	123	3	49310264	49383145	21	4	3279131	2.2352	0.012701
ENSG00000114331	COVID-19	ACAP2	163	3	194990465	195168807	91	8	3279131	6.1438	4.0285e-10
ENSG00000114349	COVID-19	GNAT1	123	3	50224045	50238949	4	1	3279131	6.2905	1.5824e-10
ENSG00000114353	COVID-19	GNAI2	123	3	50258724	50301787	11	4	3279131	2.2581	0.011969
ENSG00000114378	COVID-19	HYAL1	123	3	50332320	50354812	3	2	3279131	6.1094	5e-10
ENSG00000114383	COVID-19	TUSC2	123	3	50352458	50370682	1	1	3279131	2.9907	0.0013915
ENSG00000114391	COVID-19	RPL24	138	3	101394935	101410626	10	2	3279131	7.163	3.9468e-13
ENSG00000114416	COVID-19	FXR1	159	3	180580929	180705541	56	6	3279131	5.0984	1.7124e-07
ENSG00000114439	COVID-19	BBX	140	3	107236783	107535171	216	20	3279131	5.6827	6.6311e-09
ENSG00000114446	COVID-19	IFT57	140	3	107874659	107946417	108	5	3279131	5.4967	1.9347e-08
ENSG00000114455	COVID-19	HHLA2	140	3	108010376	108102132	113	12	3279131	4.8863	5.1367e-07
ENSG00000114480	COVID-19	GBE1	133	3	81533850	81816312	184	16	3279131	5.9562	1.2906e-09
ENSG00000114520	COVID-19	SNX4	146	3	125160495	125244041	39	5	3279131	2.7813	0.0027071
ENSG00000114646	COVID-19	CSPG5	123	3	47598729	47627282	9	1	3279131	5.1701	1.1698e-07
ENSG00000114735	COVID-19	HEMK1	123	3	50601583	50627366	2	1	3279131	4.9949	2.9433e-07
ENSG00000114737	COVID-19	CISH	123	3	50638921	50654262	6	1	3279131	5.3234	5.0928e-08
ENSG00000114738	COVID-19	MAPKAPK3	123	3	50643951	50691720	20	2	3279131	5.2601	7.1971e-08
ENSG00000114739	COVID-19	ACVR2B	118	3	38490342	38539633	33	2	3279131	5.3543	4.2942e-08
ENSG00000114770	COVID-19	ABCC5	161	3	183632722	183740803	91	8	3279131	3.3669	0.00038007
ENSG00000114790	COVID-19	ARHGEF26	152	3	153833792	153980616	158	11	3279131	6.9827	1.4479e-12
ENSG00000114812	COVID-19	VIPR1	120	3	42525791	42584059	40	11	3279131	3.1764	0.00074549
ENSG00000114841	COVID-19	DNAH1	123	3	52345335	52439507	38	3	3279131	3.2123	0.00065847
ENSG00000114859	COVID-19	CLCN2	161	3	184058973	184084439	10	4	3279131	3.5388	0.00020096
ENSG00000114867	COVID-19	EIF4G1	161	3	184027283	184058146	7	3	3279131	6.5497	2.8836e-11
ENSG00000114902	COVID-19	SPCS1	123	3	52733971	52747182	8	1	3279131	5.1094	1.616e-07
ENSG00000114904	COVID-19	NEK4	123	3	52739800	52809965	22	2	3279131	5.6382	8.5934e-09
ENSG00000115137	COVID-19	DNAJC27	56	2	25161505	25199963	22	3	3279131	6.0119	9.1706e-10
ENSG00000115138	COVID-19	POMC	56	2	25378722	25396772	10	4	3279131	7.8865	1.5543e-15
ENSG00000115163	COVID-19	CENPA	57	2	26982157	27028935	24	3	3279131	3.4072	0.00032815
ENSG00000115211	COVID-19	EIF2B4	57	2	27582219	27598353	6	1	3279131	0.42414	0.33573
ENSG00000115221	COVID-19	ITGB6	90	2	160951177	161133399	150	18	3279131	3.7989	7.2666e-05
ENSG00000115234	COVID-19	SNX17	57	2	27588389	27604995	6	1	3279131	0.11587	0.45388
ENSG00000115241	COVID-19	PPM1G	57	2	27599061	27637554	14	2	3279131	1.5967	0.055171
ENSG00000115290	COVID-19	GRB14	93	2	165344322	165483358	107	15	3279131	5.2274	8.5958e-08
ENSG00000115310	COVID-19	RTN4	68	2	55194325	55344757	170	19	3279131	5.8465	2.5102e-09
ENSG00000115504	COVID-19	EHBP1	71	2	62895986	63278622	125	12	3279131	5.208	9.5437e-08
ENSG00000115520	COVID-19	COQ10B	99	2	198313147	198345032	4	1	3279131	4.6258	1.8656e-06
ENSG00000115524	COVID-19	SF3B1	99	2	198249508	198304815	12	3	3279131	5.2911	6.0777e-08
ENSG00000115526	COVID-19	CHST10	77	2	101003327	101039118	32	4	3279131	5.3854	3.6136e-08
ENSG00000115540	COVID-19	MOB4	99	2	198375295	198423423	9	2	3279131	5.3279	4.9669e-08
ENSG00000115541	COVID-19	HSPE1	99	2	198359718	198373181	8	2	3279131	5.6899	6.3552e-09
ENSG00000115548	COVID-19	KDM3A	76	2	86662770	86724839	19	4	3279131	6.9552	1.76e-12
ENSG00000115556	COVID-19	PLCD4	106	2	219467488	219506907	19	3	3279131	6.0847	5.8368e-10
ENSG00000115561	COVID-19	CHMP3	76	2	86725554	86953245	85	11	3279131	7.7173	5.9397e-15
ENSG00000115568	COVID-19	ZNF142	106	2	219497639	219529378	22	3	3279131	6.4566	5.3538e-11
ENSG00000115641	COVID-19	FHL2	79	2	105969169	106059970	77	19	3279131	2.5681	0.005113
ENSG00000115649	COVID-19	CNPPD1	106	2	220031619	220047828	14	2	3279131	2.059	0.019749
ENSG00000115657	COVID-19	ABCB6	106	2	220069490	220088712	11	3	3279131	5.17	1.1706e-07
ENSG00000115661	COVID-19	STK16	106	2	220105177	220120059	7	2	3279131	5.7208	5.3005e-09
ENSG00000115840	COVID-19	SLC25A12	95	2	172635880	172869766	93	8	3279131	5.655	7.7916e-09
ENSG00000115896	COVID-19	PLCL1	99	2	198664426	199442305	519	41	3279131	5.1965	1.0155e-07
ENSG00000115977	COVID-19	AAK1	73	2	69683532	69906481	94	8	3279131	3.542	0.00019858
ENSG00000116117	COVID-19	PARD3B	101	2	205405516	206489886	877	77	3279131	5.5396	1.5158e-08
ENSG00000116138	COVID-19	DNAJC16	7	1	15848308	15923874	50	5	3279131	4.8147	7.37e-07
ENSG00000116161	COVID-19	CACYBP	41	1	174963300	174985851	12	4	3279131	5.2933	6.0078e-08
ENSG00000116221	COVID-19	MRPL37	19	1	54644714	54696137	37	10	3279131	2.7724	0.0027826
ENSG00000116273	COVID-19	PHF13	3	1	6668745	6689093	8	2	3279131	5.8291	2.7864e-09
ENSG00000116337	COVID-19	AMPD2	32	1	110153726	110179673	15	5	3279131	6.4882	4.3447e-11
ENSG00000116497	COVID-19	S100PBP	11	1	33277368	33329476	24	4	3279131	5.7935	3.4468e-09
ENSG00000116514	COVID-19	RNF19B	11	1	33397046	33435286	16	2	3279131	4.6183	1.9346e-06
ENSG00000116521	COVID-19	SCAMP3	38	1	155220770	155237221	4	1	3279131	0.27082	0.39326
ENSG00000116539	COVID-19	ASH1L	38	1	155300059	155537598	25	2	3279131	2.2432	0.012441
ENSG00000116580	COVID-19	GON4L	38	1	155714508	155834191	20	4	3279131	4.8038	7.7834e-07
ENSG00000116584	COVID-19	ARHGEF2	38	1	155911630	155981861	21	3	3279131	4.7068	1.2581e-06
ENSG00000116586	COVID-19	LAMTOR2	38	1	156019543	156033301	4	2	3279131	2.7316	0.003151
ENSG00000116604	COVID-19	MEF2D	38	1	156428519	156475620	30	3	3279131	6.3892	8.3389e-11
ENSG00000116649	COVID-19	SRM	6	1	11109641	11125081	3	1	3279131	6.1291	4.419e-10
ENSG00000116678	COVID-19	LEPR	22	1	65881248	66112242	225	18	3279131	3.974	3.5338e-05
ENSG00000116748	COVID-19	AMPD1	34	1	115210719	115243239	14	4	3279131	3.3531	0.00039957
ENSG00000116771	COVID-19	AGMAT	7	1	15893848	15916605	9	2	3279131	3.976	3.5045e-05
ENSG00000116783	COVID-19	TNNI3K	24	1	74658947	75015112	274	29	3279131	7.6173	1.2956e-14
ENSG00000116874	COVID-19	WARS2	36	1	119568839	119688294	120	14	3279131	4.721	1.1734e-06
ENSG00000117020	COVID-19	AKT3	52	1	243646535	244019381	142	8	3279131	6.8951	2.6912e-12
ENSG00000117069	COVID-19	ST6GALNAC5	25	1	77328126	77536396	115	14	3279131	2.3927	0.0083632
ENSG00000117114	COVID-19	LPHN2	27	1	81766845	82463120	788	99	3279131	4.8835	5.212e-07
ENSG00000117118	COVID-19	SDHB	8	1	17340217	17385665	35	6	3279131	4.2287	1.1752e-05
ENSG00000117122	COVID-19	MFAP2	8	1	17295997	17312330	9	3	3279131	5.4316	2.7923e-08
ENSG00000117280	COVID-19	RAB7L1	47	1	205732114	205749588	26	6	3279131	4.4641	4.0199e-06
ENSG00000117448	COVID-19	AKR1A1	16	1	46011215	46040721	12	3	3279131	5.3366	4.7347e-08
ENSG00000117461	COVID-19	PIK3R3	16	1	46500812	46647160	75	6	3279131	6.826	4.3663e-12
ENSG00000117523	COVID-19	PRRC2C	40	1	171449651	171567650	94	9	3279131	5.8212	2.9209e-09
ENSG00000117569	COVID-19	PTBP2	29	1	97182221	97294294	57	7	3279131	7.7527	4.4964e-15
ENSG00000117593	COVID-19	DARS2	41	1	173788641	173832684	8	2	3279131	1.3612	0.086725
ENSG00000117601	COVID-19	SERPINC1	41	1	173867947	173891516	15	3	3279131	4.7391	1.0731e-06
ENSG00000118007	COVID-19	STAG1	149	3	136050077	136476220	135	12	3279131	6.1094	5e-10
ENSG00000118058	COVID-19	KMT2A	455	11	118302205	118402539	31	4	3279131	2.0741	0.019036
ENSG00000118263	COVID-19	KLF7	103	2	207933861	208036991	133	23	3279131	6.6547	1.4198e-11
ENSG00000118369	COVID-19	USP35	448	11	77894858	77930757	32	4	3279131	4.9128	4.4889e-07
ENSG00000118482	COVID-19	PHF3	268	6	64340725	64494229	51	6	3279131	3.9987	3.1851e-05
ENSG00000118520	COVID-19	ARG1	283	6	131889284	131910472	18	3	3279131	6.0446	7.4882e-10
ENSG00000118557	COVID-19	PMFBP1	582	16	72141056	72215777	78	10	3279131	5.0781	1.9062e-07
ENSG00000118689	COVID-19	FOXO3	278	6	108876038	109010977	79	8	3279131	6.1094	5e-10
ENSG00000118762	COVID-19	PKD2	182	4	88923820	89003929	62	11	3279131	3.0239	0.0012477
ENSG00000118777	COVID-19	ABCG2	182	4	89006416	89157474	71	15	3279131	4.572	2.416e-06
ENSG00000118785	COVID-19	SPP1	182	4	88891819	88909562	24	4	3279131	0.89215	0.18616
ENSG00000118898	COVID-19	PPL	568	16	4927508	5015742	66	14	3279131	7.5814	1.7097e-14
ENSG00000118900	COVID-19	UBN1	568	16	4891666	4937361	62	8	3279131	7.6094	1.3767e-14
ENSG00000118946	COVID-19	PCDH17	503	13	58200944	58308445	78	17	3279131	6.8918	2.7536e-12
ENSG00000119004	COVID-19	CYP20A1	100	2	204098663	204168009	28	3	3279131	4.6484	1.6724e-06
ENSG00000119242	COVID-19	CCDC92	495	12	124398207	124462378	44	3	3279131	5.7171	5.4174e-09
ENSG00000119408	COVID-19	NEK6	397	9	127014885	127120586	81	9	3279131	6.2098	2.6524e-10
ENSG00000119509	COVID-19	INVS	390	9	102856538	103068282	157	8	3279131	5.9597	1.2638e-09
ENSG00000119522	COVID-19	DENND1A	397	9	126136933	126697431	436	29	3279131	5.6454	8.2409e-09
ENSG00000119599	COVID-19	DCAF4	529	14	73388040	73431411	43	10	3279131	5.9478	1.3593e-09
ENSG00000119707	COVID-19	RBM25	529	14	73520144	73593122	41	10	3279131	3.4025	0.0003338
ENSG00000119729	COVID-19	RHOQ	65	2	46763945	46815260	30	7	3279131	4.5083	3.2668e-06
ENSG00000119760	COVID-19	SUPT7L	57	2	27868679	27891676	6	2	3279131	3.7343	9.413e-05
ENSG00000119772	COVID-19	DNMT3A	56	2	25450845	25570459	52	12	3279131	6.9588	1.7165e-12
ENSG00000119866	COVID-19	BCL11A	70	2	60673302	60785702	69	14	3279131	5.661	7.5244e-09
ENSG00000119878	COVID-19	CRIPT	65	2	46838555	46857881	11	3	3279131	6.0014	9.7798e-10
ENSG00000119906	COVID-19	FAM178A	419	10	102667326	102729893	28	5	3279131	4.4116	5.1305e-06
ENSG00000119915	COVID-19	ELOVL3	420	10	103981085	103994346	6	1	3279131	3.4031	0.00033316
ENSG00000120055	COVID-19	C10orf95	420	10	104204594	104216300	5	2	3279131	2.2249	0.013045
ENSG00000120068	COVID-19	HOXB8	600	17	46683739	46697478	6	2	3279131	3.9383	4.103e-05
ENSG00000120075	COVID-19	HOXB5	600	17	46663619	46676323	6	2	3279131	4.6789	1.4421e-06
ENSG00000120093	COVID-19	HOXB3	600	17	46621232	46687274	28	6	3279131	5.0573	2.1267e-07
ENSG00000120094	COVID-19	HOXB1	600	17	46600888	46613359	10	3	3279131	4.3454	6.9499e-06
ENSG00000120306	COVID-19	CYSTM1	235	5	139549227	139666637	54	4	3279131	3.7128	0.0001025
ENSG00000120332	COVID-19	TNN	41	1	175031994	175122202	76	13	3279131	3.2739	0.00053045
ENSG00000120333	COVID-19	MRPS14	41	1	174974925	174997561	13	4	3279131	5.3263	5.0112e-08
ENSG00000120334	COVID-19	CENPL	41	1	173763688	173798858	7	2	3279131	1.4197	0.077843
ENSG00000120341	COVID-19	SEC16B	42	1	177888091	177958438	99	19	3279131	6.1094	5e-10
ENSG00000120451	COVID-19	SNX19	459	11	130740331	130791404	108	8	3279131	5.5099	1.7951e-08
ENSG00000120519	COVID-19	SLC10A7	196	4	147170127	147448123	190	14	3279131	5.0218	2.559e-07
ENSG00000120539	COVID-19	MASTL	407	10	27438753	27480853	52	6	3279131	4.0152	2.9693e-05
ENSG00000120709	COVID-19	FAM53C	234	5	137662624	137690416	19	5	3279131	5.5165	1.7286e-08
ENSG00000120733	COVID-19	KDM3B	234	5	137683285	137777717	45	6	3279131	5.0364	2.3715e-07
ENSG00000120899	COVID-19	PTK2B	340	8	27163999	27321903	191	15	3279131	5.3058	5.6104e-08
ENSG00000120903	COVID-19	CHRNA2	340	8	27312279	27342400	54	8	3279131	3.5087	0.00022511
ENSG00000120942	COVID-19	UBIAD1	6	1	11328263	11361106	9	2	3279131	0.43858	0.33048
ENSG00000120948	COVID-19	TARDBP	6	1	11067414	11090796	11	2	3279131	5.4234	2.9245e-08
ENSG00000121753	COVID-19	BAI2	10	1	32187718	32235494	14	4	3279131	5.2221	8.843e-08
ENSG00000121764	COVID-19	HCRTR1	10	1	32078287	32103119	16	2	3279131	5.622	9.4392e-09
ENSG00000121900	COVID-19	TMEM54	11	1	33355195	33372039	3	1	3279131	5.0707	1.9815e-07
ENSG00000121904	COVID-19	CSMD2	12	1	33974609	34636443	702	92	3279131	6.3155	1.3462e-10
ENSG00000121905	COVID-19	HPCA	11	1	33346595	33369042	4	2	3279131	5.4252	2.8949e-08
ENSG00000122008	COVID-19	POLK	215	5	74802581	74901969	43	7	3279131	7.6493	1.0103e-14
ENSG00000122025	COVID-19	FLT3	497	13	28572411	28679729	90	10	3279131	7.4072	6.4504e-14
ENSG00000122033	COVID-19	MTIF3	497	13	28004776	28029739	20	4	3279131	7.37	8.5321e-14
ENSG00000122034	COVID-19	GTF3A	497	13	27993681	28014958	16	4	3279131	7.9057	1.3323e-15
ENSG00000122257	COVID-19	RBBP6	574	16	24544014	24589184	31	4	3279131	4.4124	5.1122e-06
ENSG00000122406	COVID-19	RPL5	28	1	93292582	93312481	6	2	3279131	4.4625	4.0503e-06
ENSG00000122420	COVID-19	PTGFR	25	1	78764568	79010434	154	20	3279131	5.8692	2.1895e-09
ENSG00000122484	COVID-19	RPAP2	28	1	92759522	92872613	40	5	3279131	5.0628	2.0658e-07
ENSG00000122515	COVID-19	ZMIZ2	307	7	44783180	44814477	13	2	3279131	6.2961	1.5264e-10
ENSG00000122585	COVID-19	NPY	300	7	24318782	24336484	42	7	3279131	4.6826	1.4163e-06
ENSG00000122592	COVID-19	HOXA7	301	7	27188335	27202555	16	2	3279131	4.4796	3.7396e-06
ENSG00000122965	COVID-19	RBM19	490	12	114249543	114409176	213	23	3279131	3.7403	9.1915e-05
ENSG00000122970	COVID-19	IFT81	488	12	110557140	110661602	24	5	3279131	5.7357	4.8554e-09
ENSG00000122986	COVID-19	HVCN1	488	12	111060646	111147755	19	4	3279131	4.673	1.4841e-06
ENSG00000123124	COVID-19	WWP1	354	8	87349967	87495649	100	9	3279131	5.2868	6.2251e-08
ENSG00000123374	COVID-19	CDK2	477	12	56355553	56371568	13	5	3279131	5.8144	3.0425e-09
ENSG00000123405	COVID-19	NFE2	476	12	54680895	54699905	2	1	3279131	2.892	0.0019141
ENSG00000123411	COVID-19	IKZF4	477	12	56396443	56437219	9	2	3279131	6.8311	4.213e-12
ENSG00000123444	COVID-19	KBTBD4	439	11	47588749	47605567	2	1	3279131	6.1094	5e-10
ENSG00000123473	COVID-19	STIL	17	1	47710811	47784819	26	3	3279131	3.2887	0.00050322
ENSG00000123992	COVID-19	DNPEP	106	2	220233268	220269744	21	4	3279131	0.44135	0.32948
ENSG00000124126	COVID-19	PREX1	665	20	47235790	47449420	278	21	3279131	4.8755	5.427e-07
ENSG00000124198	COVID-19	ARFGEF2	665	20	47533427	47658230	88	9	3279131	4.9403	3.9005e-07
ENSG00000124201	COVID-19	ZNFX1	665	20	47849483	47899963	42	5	3279131	4.4229	4.8686e-06
ENSG00000124207	COVID-19	CSE1L	665	20	47657849	47718489	42	5	3279131	5.7961	3.3946e-09
ENSG00000124214	COVID-19	STAU1	665	20	47724878	47809904	48	6	3279131	3.2019	0.00068265
ENSG00000124228	COVID-19	DDX27	665	20	47830884	47865614	36	4	3279131	4.2549	1.0458e-05
ENSG00000124299	COVID-19	PEPD	639	19	33872856	34017700	138	18	3279131	5.8062	3.1962e-09
ENSG00000124302	COVID-19	CHST8	639	19	34107861	34269414	93	25	3279131	1.8839	0.029792
ENSG00000124493	COVID-19	GRM4	257	6	33984628	34128399	107	20	3279131	4.1029	2.0403e-05
ENSG00000124507	COVID-19	PACSIN1	257	6	34428916	34508006	42	7	3279131	7.4211	5.8065e-14
ENSG00000124508	COVID-19	BTN2A2	255	6	26378324	26400102	40	7	3279131	4.5007	3.3861e-06
ENSG00000124529	COVID-19	HIST1H4B	255	6	26022124	26032480	8	3	3279131	6.1114	4.9373e-10
ENSG00000124557	COVID-19	BTN1A1	255	6	26496449	26515650	15	2	3279131	2.2905	0.010998
ENSG00000124562	COVID-19	SNRPC	257	6	34720183	34746571	21	3	3279131	7.7325	5.2736e-15
ENSG00000124564	COVID-19	SLC17A3	255	6	25828294	25887514	76	9	3279131	5.872	2.1525e-09
ENSG00000124568	COVID-19	SLC17A1	255	6	25778125	25837287	82	9	3279131	6.0226	8.5837e-10
ENSG00000124575	COVID-19	HIST1H1D	255	6	26229440	26240216	9	2	3279131	4.1251	1.8528e-05
ENSG00000124578	COVID-19	HIST1H4G	255	6	26241886	26252259	9	2	3279131	1.0232	0.15311
ENSG00000124593	COVID-19	PRICKLE4	261	6	41743087	41762879	11	4	3279131	3.5248	0.00021194
ENSG00000124596	COVID-19	OARD1	260	6	40996366	41070526	78	6	3279131	5.0698	1.9907e-07
ENSG00000124610	COVID-19	HIST1H1A	255	6	26012260	26023040	10	3	3279131	5.2383	8.1026e-08
ENSG00000124614	COVID-19	RPS10	257	6	34380231	34398902	8	3	3279131	7.891	1.4988e-15
ENSG00000124635	COVID-19	HIST1H2BJ	255	6	27088676	27105541	5	3	3279131	4.1952	1.3631e-05
ENSG00000124641	COVID-19	MED20	261	6	41868092	41893877	14	4	3279131	4.3482	6.8623e-06
ENSG00000124664	COVID-19	SPDEF	257	6	34500579	34529110	16	4	3279131	7.7222	5.7176e-15
ENSG00000124678	COVID-19	TCP11	257	6	35080848	35121387	45	6	3279131	4.025	2.8491e-05
ENSG00000124693	COVID-19	HIST1H3B	255	6	26026817	26037288	9	3	3279131	5.4829	2.0922e-08
ENSG00000124701	COVID-19	APOBEC2	260	6	41016043	41037250	34	3	3279131	4.9734	3.2887e-07
ENSG00000124785	COVID-19	NRN1	246	6	5993232	6012200	18	3	3279131	3.7541	8.6976e-05
ENSG00000125124	COVID-19	BBS2	579	16	56495748	56559195	34	7	3279131	5.9999	9.8701e-10
ENSG00000125249	COVID-19	RAP2A	514	13	98081476	98126382	23	5	3279131	4.1301	1.8129e-05
ENSG00000125319	COVID-19	C17orf53	599	17	42214274	42244844	13	2	3279131	5.506	1.8349e-08
ENSG00000125459	COVID-19	MSTO1	38	1	155574979	155723153	16	2	3279131	1.8853	0.029694
ENSG00000125462	COVID-19	C1orf61	38	1	156369042	156405493	16	5	3279131	3.249	0.00057903
ENSG00000125510	COVID-19	OPRL1	672	20	62706526	62736996	9	3	3279131	4.6607	1.5758e-06
ENSG00000125522	COVID-19	NPBWR2	672	20	62732173	62743524	6	2	3279131	3.6094	0.00015346
ENSG00000125618	COVID-19	PAX8	81	2	113968574	114041527	45	7	3279131	3.6535	0.00012936
ENSG00000125637	COVID-19	PSD4	81	2	113909902	113971973	36	9	3279131	3.7253	9.7541e-05
ENSG00000125695	COVID-19	RP11-51F16.8	603	17	61775205	61834457	24	3	3279131	5.3157	5.3121e-08
ENSG00000125743	COVID-19	SNRPD2	642	19	46185712	46200827	4	2	3279131	5.0791	1.8963e-07
ENSG00000125746	COVID-19	EML2	642	19	46105252	46153887	18	6	3279131	5.0068	2.7676e-07
ENSG00000125755	COVID-19	SYMPK	642	19	46313668	46371548	43	6	3279131	4.8018	7.8607e-07
ENSG00000125787	COVID-19	GNRH2	649	20	3019268	3031393	12	3	3279131	3.4229	0.00030975
ENSG00000125816	COVID-19	NKX2-4	657	20	21371005	21383666	6	2	3279131	4.1625	1.574e-05
ENSG00000125834	COVID-19	STK35	648	20	2077257	2162684	122	12	3279131	4.2372	1.1318e-05
ENSG00000125851	COVID-19	PCSK2	656	20	17201752	17470223	353	35	3279131	4.2217	1.2124e-05
ENSG00000125901	COVID-19	MRPS26	649	20	3021591	3033900	8	2	3279131	3.6743	0.00011926
ENSG00000125966	COVID-19	MMP24	660	20	33809457	33869801	22	5	3279131	3.6049	0.00015612
ENSG00000125970	COVID-19	RALY	660	20	32576452	32701114	54	5	3279131	6.8662	3.2974e-12
ENSG00000125977	COVID-19	EIF2S2	660	20	32671104	32705138	16	3	3279131	7.0474	9.1144e-13
ENSG00000126003	COVID-19	PLAGL2	659	20	30775306	30800594	9	2	3279131	5.0745	1.9425e-07
ENSG00000126214	COVID-19	KLC1	540	14	104023233	104172888	60	5	3279131	6.173	3.3513e-10
ENSG00000126215	COVID-19	XRCC3	540	14	104158946	104186841	15	3	3279131	6.4741	4.7698e-11
ENSG00000126337	COVID-19	KRT36	597	17	39637388	39653798	25	6	3279131	4.2597	1.0233e-05
ENSG00000126351	COVID-19	THRA	596	17	38209543	38255120	12	5	3279131	3.3894	0.00035017
ENSG00000126432	COVID-19	PRDX5	442	11	64080560	64094283	5	2	3279131	6.1094	5e-10
ENSG00000126500	COVID-19	FLRT1	442	11	63865660	63891645	34	7	3279131	2.9266	0.0017133
ENSG00000126602	COVID-19	TRAP1	567	16	3696640	3772598	40	11	3279131	7.2794	1.6764e-13
ENSG00000126653	COVID-19	NSRP1	593	17	28437539	28518493	30	3	3279131	5.9051	1.7618e-09
ENSG00000126934	COVID-19	MAP2K2	634	19	4085319	4129126	28	6	3279131	6.9692	1.5938e-12
ENSG00000127124	COVID-19	HIVEP3	15	1	41967036	42506596	460	40	3279131	5.2827	6.3651e-08
ENSG00000127152	COVID-19	BCL11B	538	14	99630624	99742861	106	20	3279131	6.2688	1.8188e-10
ENSG00000127337	COVID-19	YEATS4	480	12	69748483	69789576	40	6	3279131	4.1175	1.9149e-05
ENSG00000127603	COVID-19	MACF1	14	1	39541988	39957849	192	16	3279131	6.0051	9.5624e-10
ENSG00000127824	COVID-19	TUBA4A	106	2	220109433	220147892	20	4	3279131	6.6964	1.0678e-11
ENSG00000127831	COVID-19	VIL1	106	2	219278815	219323018	16	1	3279131	6.5337	3.208e-11
ENSG00000127928	COVID-19	GNGT1	317	7	93215885	93545577	319	36	3279131	5.2617	7.1358e-08
ENSG00000127946	COVID-19	HIP1	313	7	75157621	75373280	114	22	3279131	5.2372	8.1532e-08
ENSG00000127948	COVID-19	POR	313	7	75523518	75621173	31	10	3279131	4.0152	2.9702e-05
ENSG00000127951	COVID-19	FGL2	314	7	76817688	76834143	7	3	3279131	4.738	1.0791e-06
ENSG00000127952	COVID-19	STYXL1	313	7	75620656	75682322	21	4	3279131	4.9065	4.6356e-07
ENSG00000128191	COVID-19	DGCR8	681	22	20062755	20104400	36	5	3279131	3.016	0.0012807
ENSG00000128285	COVID-19	MCHR1	684	22	41069754	41083818	12	4	3279131	2.3113	0.010407
ENSG00000128310	COVID-19	GALR3	683	22	38214389	38226502	3	1	3279131	4.0666	2.3856e-05
ENSG00000128564	COVID-19	VGF	319	7	100800790	100813874	7	2	3279131	5.5471	1.4525e-08
ENSG00000128573	COVID-19	FOXP2	323	7	113721382	114338827	325	23	3279131	5.3075	5.5583e-08
ENSG00000128610	COVID-19	FEZF1	324	7	121936448	121955745	5	2	3279131	3.8234	6.5801e-05
ENSG00000128708	COVID-19	HAT1	95	2	172773958	172853599	21	3	3279131	3.6697	0.00012141
ENSG00000128872	COVID-19	TMOD2	547	15	52038758	52113565	68	4	3279131	5.861	2.2998e-09
ENSG00000128886	COVID-19	ELL3	545	15	44059798	44074741	10	2	3279131	5.3589	4.1866e-08
ENSG00000128923	COVID-19	FAM63B	549	15	59058391	59159099	55	7	3279131	3.7433	9.0827e-05
ENSG00000129003	COVID-19	VPS13C	551	15	62139588	62357672	180	11	3279131	2.8403	0.0022537
ENSG00000129038	COVID-19	LOXL1	555	15	74213330	74249478	37	8	3279131	4.1091	1.9862e-05
ENSG00000129197	COVID-19	RPAIN	589	17	5317961	5341196	25	2	3279131	5.4676	2.2803e-08
ENSG00000129219	COVID-19	PLD2	589	17	4705391	4731729	12	4	3279131	3.4869	0.00024435
ENSG00000129250	COVID-19	KIF1C	589	17	4896243	4936696	18	5	3279131	4.1156	1.9309e-05
ENSG00000129282	COVID-19	MRM1	595	17	34953001	34970407	10	3	3279131	6.1522	3.8206e-10
ENSG00000129625	COVID-19	REEP5	226	5	112207084	112263236	45	3	3279131	4.2484	1.0767e-05
ENSG00000129696	COVID-19	TTI2	344	8	33325904	33376119	52	5	3279131	5.3755	3.8182e-08
ENSG00000129911	COVID-19	KLF16	633	19	1847399	1868567	11	2	3279131	6.5353	3.1731e-11
ENSG00000129925	COVID-19	TMEM8A	565	16	415773	442113	12	3	3279131	4.2994	8.5647e-06
ENSG00000129933	COVID-19	MAU2	637	19	19426490	19474563	27	3	3279131	4.8765	5.3995e-07
ENSG00000129968	COVID-19	ABHD17A	633	19	1871809	1890546	5	2	3279131	7.2478	2.1183e-13
ENSG00000130202	COVID-19	PVRL2	641	19	45344432	45397485	38	11	3279131	6.2988	1.4999e-10
ENSG00000130203	COVID-19	APOE	641	19	45404011	45417650	8	3	3279131	7.1897	3.2457e-13
ENSG00000130204	COVID-19	TOMM40	641	19	45388826	45411946	14	4	3279131	7.6458	1.0381e-14
ENSG00000130208	COVID-19	APOC1	641	19	45412504	45427606	4	2	3279131	5.1259	1.4807e-07
ENSG00000130222	COVID-19	GADD45G	385	9	92214928	92226470	14	3	3279131	6.5867	2.2485e-11
ENSG00000130270	COVID-19	ATP8B3	633	19	1777074	1817275	22	8	3279131	6.0243	8.4906e-10
ENSG00000130287	COVID-19	NCAN	637	19	19317782	19368042	23	5	3279131	6.5105	3.7456e-11
ENSG00000130413	COVID-19	STK33	429	11	8408418	8620836	146	11	3279131	6.1094	5e-10
ENSG00000130429	COVID-19	ARPC1B	318	7	98966872	98997424	14	2	3279131	5.9447	1.3849e-09
ENSG00000130449	COVID-19	ZSWIM6	209	5	60623100	60846997	103	8	3279131	6.3362	1.1777e-10
ENSG00000130513	COVID-19	GDF15	637	19	18480541	18504986	17	4	3279131	3.8979	4.8507e-05
ENSG00000130517	COVID-19	PGPEP1	637	19	18446397	18485760	20	8	3279131	6.401	7.7167e-11
ENSG00000130518	COVID-19	KIAA1683	637	19	18362908	18390319	44	6	3279131	2.1176	0.017105
ENSG00000130520	COVID-19	LSM4	637	19	18412040	18439084	12	3	3279131	3.1941	0.0007014
ENSG00000130528	COVID-19	HRC	644	19	49649455	49663681	12	3	3279131	4.7978	8.0203e-07
ENSG00000130529	COVID-19	TRPM4	644	19	49655998	49720093	21	6	3279131	1.9426	0.026032
ENSG00000130684	COVID-19	ZNF337	658	20	25649851	25682477	20	4	3279131	1.4397	0.074974
ENSG00000130720	COVID-19	FIBCD1	400	9	133772825	133819673	32	9	3279131	6.2705	1.7997e-10
ENSG00000130748	COVID-19	TMEM160	643	19	47544165	47556888	3	2	3279131	6.3803	8.8366e-11
ENSG00000130749	COVID-19	ZC3H4	643	19	47562444	47622009	18	2	3279131	6.532	3.2451e-11
ENSG00000130751	COVID-19	NPAS1	643	19	47518077	47554033	4	2	3279131	7.0057	1.2291e-12
ENSG00000130779	COVID-19	CLIP1	494	12	122750979	122912179	42	7	3279131	6.1094	5e-10
ENSG00000130783	COVID-19	CCDC62	494	12	123253874	123317075	38	5	3279131	3.896	4.8905e-05
ENSG00000130787	COVID-19	HIP1R	494	12	123314000	123352507	27	3	3279131	3.5458	0.00019573
ENSG00000131043	COVID-19	AAR2	661	20	34819381	34863840	12	3	3279131	3.1027	0.00095889
ENSG00000131067	COVID-19	GGT7	660	20	33427523	33465663	9	2	3279131	5.3376	4.7083e-08
ENSG00000131069	COVID-19	ACSS2	660	20	33454949	33520769	29	1	3279131	2.7323	0.0031443
ENSG00000131323	COVID-19	TRAF3	540	14	103238813	103382837	74	6	3279131	6.1094	5e-10
ENSG00000131373	COVID-19	HACL1	114	3	15597211	15648338	18	5	3279131	2.6202	0.0043934
ENSG00000131398	COVID-19	KCNC3	645	19	50810194	50841772	5	3	3279131	1.1701	0.12098
ENSG00000131400	COVID-19	NAPSA	645	19	50856734	50874087	8	2	3279131	5.3777	3.772e-08
ENSG00000131408	COVID-19	NR1H2	645	19	50827910	50891239	23	4	3279131	4.9606	3.5143e-07
ENSG00000131711	COVID-19	MAP1B	213	5	71398061	71510395	74	21	3279131	1.9917	0.023202
ENSG00000131737	COVID-19	KRT34	597	17	39528902	39543655	9	3	3279131	3.2795	0.00051987
ENSG00000131738	COVID-19	KRT33B	597	17	39514746	39531052	5	2	3279131	3.2037	0.00067846
ENSG00000131808	COVID-19	FSHB	435	11	30247563	30261808	10	1	3279131	2.555	0.0053096
ENSG00000132026	COVID-19	RTBDN	636	19	12931292	12951242	13	3	3279131	4.9835	3.1225e-07
ENSG00000132153	COVID-19	DHX30	123	3	47839399	47896685	11	2	3279131	6.451	5.5575e-11
ENSG00000132170	COVID-19	PPARG	113	3	12323867	12480855	128	12	3279131	5.2226	8.8215e-08
ENSG00000132182	COVID-19	NUP210	113	3	13352737	13466809	107	7	3279131	5.747	4.5426e-09
ENSG00000132437	COVID-19	DDC	309	7	50521134	50638154	197	19	3279131	5.0998	1.7001e-07
ENSG00000132470	COVID-19	ITGB4	606	17	73712408	73758899	12	5	3279131	0.99793	0.15916
ENSG00000132471	COVID-19	WBP2	606	17	73836780	73857588	5	2	3279131	4.8437	6.3721e-07
ENSG00000132475	COVID-19	H3F3B	606	17	73767515	73786974	7	2	3279131	3.9262	4.3156e-05
ENSG00000132478	COVID-19	UNK	606	17	73775681	73826886	30	5	3279131	4.4816	3.7044e-06
ENSG00000132481	COVID-19	TRIM47	606	17	73865242	73879656	3	1	3279131	4.53	2.9492e-06
ENSG00000132517	COVID-19	SLC52A1	589	17	4930895	4960304	13	5	3279131	3.5615	0.0001844
ENSG00000132600	COVID-19	PRMT7	581	16	68339877	68397466	52	5	3279131	5.9284	1.5299e-09
ENSG00000132604	COVID-19	TERF2	582	16	69384464	69447474	15	5	3279131	3.8395	6.1632e-05
ENSG00000132612	COVID-19	VPS4A	582	16	69340259	69363949	12	3	3279131	3.2929	0.00049588
ENSG00000132613	COVID-19	MTSS1L	582	16	70690107	70724969	12	3	3279131	5.3321	4.8534e-08
ENSG00000132635	COVID-19	PCED1A	649	20	2810960	2826836	9	3	3279131	4.999	2.881e-07
ENSG00000132670	COVID-19	PTPRA	649	20	2839830	3024722	78	8	3279131	4.6182	1.9351e-06
ENSG00000132676	COVID-19	DAP3	38	1	155652751	155713801	9	2	3279131	2.8051	0.0025148
ENSG00000132680	COVID-19	KIAA0907	38	1	155877834	155909191	14	2	3279131	4.3414	7.0804e-06
ENSG00000132698	COVID-19	RAB25	38	1	156025951	156045295	6	2	3279131	3.041	0.0011791
ENSG00000132718	COVID-19	SYT11	38	1	155824300	155859990	11	3	3279131	4.4027	5.3445e-06
ENSG00000132740	COVID-19	IGHMBP2	444	11	68666310	68713070	53	6	3279131	4.76	9.6805e-07
ENSG00000132780	COVID-19	NASP	16	1	46044518	46089566	21	2	3279131	6.1589	3.662e-10
ENSG00000132842	COVID-19	AP3B1	216	5	77291349	77595579	175	12	3279131	4.2253	1.1931e-05
ENSG00000132849	COVID-19	INADL	21	1	62203149	62634592	293	43	3279131	7.5385	2.3776e-14
ENSG00000132872	COVID-19	SYT4	619	18	40842843	40862615	13	5	3279131	6.7015	1.0316e-11
ENSG00000132874	COVID-19	SLC14A2	620	18	42787960	43268072	597	65	3279131	5.9033	1.7814e-09
ENSG00000132906	COVID-19	CASP9	7	1	15812327	15858029	65	5	3279131	3.7955	7.3682e-05
ENSG00000133065	COVID-19	SLC41A1	47	1	205753221	205787876	24	6	3279131	5.5043	1.8529e-08
ENSG00000133216	COVID-19	EPHB2	9	1	23032332	23246818	139	25	3279131	4.364	6.3861e-06
ENSG00000133243	COVID-19	BTBD2	633	19	1980447	2039880	19	8	3279131	5.6303	8.9961e-09
ENSG00000133275	COVID-19	CSNK1G2	633	19	1936188	1986337	25	6	3279131	5.4097	3.1571e-08
ENSG00000133315	COVID-19	MACROD1	442	11	63761030	63938578	121	22	3279131	5.4902	2.0072e-08
ENSG00000133794	COVID-19	ARNTL	431	11	13293199	13413813	124	16	3279131	6.1094	5e-10
ENSG00000133874	COVID-19	RNF122	344	8	33400273	33429643	15	2	3279131	4.9582	3.5578e-07
ENSG00000133878	COVID-19	DUSP26	344	8	33443856	33462624	4	2	3279131	4.8675	5.6518e-07
ENSG00000133943	COVID-19	C14orf159	533	14	91521677	91696976	81	20	3279131	6.2413	2.1691e-10
ENSG00000133958	COVID-19	UNC79	535	14	93794565	94179222	187	13	3279131	6.1094	5e-10
ENSG00000134014	COVID-19	ELP3	341	8	27942190	28053673	99	7	3279131	2.2849	0.011159
ENSG00000134046	COVID-19	MBD2	624	18	51674079	51756158	42	6	3279131	4.7208	1.1746e-06
ENSG00000134049	COVID-19	IER3IP1	621	18	44676413	44707745	18	3	3279131	2.7187	0.0032772
ENSG00000134077	COVID-19	THUMPD3	111	3	9399526	9433475	27	4	3279131	4.7368	1.0858e-06
ENSG00000134146	COVID-19	DPH6	543	15	35504546	35843394	201	18	3279131	3.9979	3.1952e-05
ENSG00000134183	COVID-19	GNAT2	32	1	110140889	110160679	14	3	3279131	7.7866	3.4417e-15
ENSG00000134184	COVID-19	GSTM1	32	1	110225436	110256661	14	4	3279131	3.4395	0.00029143
ENSG00000134222	COVID-19	PSRC1	32	1	109817178	109830808	15	3	3279131	0.31151	0.37771
ENSG00000134243	COVID-19	SORT1	32	1	109847192	109945573	45	2	3279131	5.2496	7.6221e-08
ENSG00000134285	COVID-19	FKBP11	474	12	49310301	49325257	4	2	3279131	2.0992	0.017898
ENSG00000134287	COVID-19	ARF3	474	12	49324506	49356334	18	4	3279131	2.7778	0.0027363
ENSG00000134369	COVID-19	NAV1	46	1	201587411	201801102	129	25	3279131	6.1094	5e-10
ENSG00000134375	COVID-19	TIMM17A	46	1	201919619	201944789	18	6	3279131	3.0188	0.001269
ENSG00000134376	COVID-19	CRB1	45	1	197165592	197452585	147	18	3279131	4.5985	2.1273e-06
ENSG00000134443	COVID-19	GRP	626	18	56882400	56903006	15	4	3279131	6.9824	1.4512e-12
ENSG00000134480	COVID-19	CCNH	218	5	86682311	86713836	16	4	3279131	6.3541	1.0482e-10
ENSG00000134490	COVID-19	TMEM241	614	18	20772108	21022925	133	21	3279131	4.5607	2.5492e-06
ENSG00000134532	COVID-19	SOX5	469	12	23677440	24108966	409	70	3279131	7.6501	1.0037e-14
ENSG00000134569	COVID-19	LRP4	439	11	46873419	46945193	26	4	3279131	5.4917	1.99e-08
ENSG00000134571	COVID-19	MYBPC3	439	11	47347957	47379253	29	6	3279131	7.6137	1.3323e-14
ENSG00000134574	COVID-19	DDB2	439	11	47231493	47265767	26	5	3279131	5.8197	2.9484e-09
ENSG00000134575	COVID-19	ACP2	439	11	47255853	47275457	17	3	3279131	5.6574	7.6862e-09
ENSG00000134684	COVID-19	YARS	11	1	33235840	33288754	16	3	3279131	5.9315	1.5012e-09
ENSG00000134686	COVID-19	PHC2	11	1	33784224	33901653	112	10	3279131	5.5042	1.8547e-08
ENSG00000134697	COVID-19	GNL2	13	1	38027417	38066536	18	5	3279131	3.3038	0.00047684
ENSG00000134982	COVID-19	APC	226	5	112038195	112186936	87	8	3279131	4.6366	1.7709e-06
ENSG00000134986	COVID-19	NREP	225	5	110993318	111338161	334	32	3279131	4.2101	1.2763e-05
ENSG00000135070	COVID-19	ISCA1	384	9	88874461	88902676	20	3	3279131	4.5343	2.8903e-06
ENSG00000135124	COVID-19	P2RX4	493	12	121642660	121676909	33	7	3279131	4.9667	3.4048e-07
ENSG00000135148	COVID-19	TRAFD1	489	12	112558305	112596407	7	2	3279131	2.9589	0.0015439
ENSG00000135205	COVID-19	CCDC146	314	7	76746751	76963850	186	23	3279131	2.5465	0.0054402
ENSG00000135211	COVID-19	TMEM60	314	7	77418045	77432897	6	2	3279131	4.7774	8.877e-07
ENSG00000135213	COVID-19	POM121C	313	7	75041066	75120548	10	4	3279131	7.8778	1.6653e-15
ENSG00000135272	COVID-19	MDFIC	323	7	114557209	114664256	76	15	3279131	6.5987	2.0741e-11
ENSG00000135298	COVID-19	BAI3	269	6	69340259	70104403	753	50	3279131	5.0807	1.8803e-07
ENSG00000135299	COVID-19	ANKRD6	273	6	90137889	90348553	152	19	3279131	4.7231	1.1612e-06
ENSG00000135314	COVID-19	KHDC1	270	6	73946037	74025088	43	5	3279131	0.19558	0.42247
ENSG00000135390	COVID-19	ATP5G2	475	12	54021510	54076192	36	4	3279131	3.2394	0.00059883
ENSG00000135409	COVID-19	AMHR2	475	12	53812639	53830318	10	1	3279131	4.9004	4.7831e-07
ENSG00000135423	COVID-19	GLS2	477	12	56859736	56887198	14	2	3279131	5.7759	3.8267e-09
ENSG00000135472	COVID-19	FAIM2	474	12	50255679	50303000	34	8	3279131	8.0988	2.7756e-16
ENSG00000135482	COVID-19	ZC3H10	477	12	56506943	56521278	9	3	3279131	4.6549	1.6209e-06
ENSG00000135486	COVID-19	HNRNPA1	476	12	54668977	54685872	5	1	3279131	5.7542	4.3521e-09
ENSG00000135517	COVID-19	MIP	477	12	56838286	56867950	15	4	3279131	5.758	4.2565e-09
ENSG00000135547	COVID-19	HEY2	281	6	126063810	126087415	11	2	3279131	5.2798	6.4672e-08
ENSG00000135870	COVID-19	RC3H1	41	1	173895352	173996435	30	3	3279131	6.1866	3.0741e-10
ENSG00000135912	COVID-19	TTLL4	106	2	219570568	219625139	39	2	3279131	6.254	2.0009e-10
ENSG00000135913	COVID-19	USP37	106	2	219309974	219438084	65	2	3279131	6.1387	4.1587e-10
ENSG00000135924	COVID-19	DNAJB2	106	2	220138989	220156622	7	2	3279131	6.9821	1.4538e-12
ENSG00000135929	COVID-19	CYP27A1	106	2	219641472	219685016	13	3	3279131	6.421	6.7697e-11
ENSG00000135966	COVID-19	TGFBRAP1	79	2	105875871	105951491	96	14	3279131	5.0402	2.3255e-07
ENSG00000135974	COVID-19	C2orf49	79	2	105948816	105970668	15	3	3279131	3.5945	0.00016251
ENSG00000136153	COVID-19	LMO7	507	13	76189570	76439004	232	32	3279131	3.8513	5.8743e-05
ENSG00000136160	COVID-19	EDNRB	508	13	78464616	78498903	37	7	3279131	4.8271	6.9267e-07
ENSG00000136238	COVID-19	RAC1	296	7	6409154	6448608	37	7	3279131	4.927	4.1751e-07
ENSG00000136240	COVID-19	KDELR2	296	7	6480584	6528873	29	6	3279131	2.6457	0.0040766
ENSG00000136379	COVID-19	ABHD17C	560	15	80967025	81052962	86	14	3279131	7.7259	5.5511e-15
ENSG00000136436	COVID-19	CALCOCO2	600	17	46903350	46948884	30	4	3279131	4.2143	1.2529e-05
ENSG00000136450	COVID-19	SRSF1	602	17	56075721	56089707	7	2	3279131	3.6795	0.00011686
ENSG00000136451	COVID-19	VEZF1	602	17	56043910	56070620	13	3	3279131	3.7962	7.3479e-05
ENSG00000136463	COVID-19	TACO1	603	17	61673231	61690725	1	1	3279131	6.7502	7.3828e-12
ENSG00000136485	COVID-19	DCAF7	603	17	61622822	61676639	9	2	3279131	7.1373	4.7601e-13
ENSG00000136487	COVID-19	GH2	603	17	61952578	61964295	1	1	3279131	4.001	3.1538e-05
ENSG00000136490	COVID-19	LIMD2	603	17	61768262	61783532	5	2	3279131	5.7828	3.6724e-09
ENSG00000136531	COVID-19	SCN2A	93	2	166090912	166253818	182	20	3279131	5.8069	3.182e-09
ENSG00000136535	COVID-19	TBR1	91	2	162267605	162287381	5	2	3279131	1.4245	0.077149
ENSG00000136573	COVID-19	BLK	334	8	11346510	11427113	115	14	3279131	7.3269	1.1779e-13
ENSG00000136574	COVID-19	GATA4	334	8	11529468	11622511	97	19	3279131	7.6192	1.2768e-14
ENSG00000136758	COVID-19	YME1L1	407	10	27394383	27449195	62	6	3279131	5.3314	4.8722e-08
ENSG00000136770	COVID-19	DNAJC1	406	10	22040466	22297698	74	5	3279131	6.1094	5e-10
ENSG00000136874	COVID-19	STX17	390	9	102663915	102737618	49	3	3279131	2.5296	0.0057104
ENSG00000136891	COVID-19	TEX10	390	9	103059359	103120221	40	4	3279131	6.1094	5e-10
ENSG00000136928	COVID-19	GABBR2	388	9	101045391	101476479	520	76	3279131	1.5839	0.056607
ENSG00000136930	COVID-19	PSMB7	397	9	127110745	127182723	45	5	3279131	5.7312	4.985e-09
ENSG00000136944	COVID-19	LMX1B	398	9	129371722	129468311	84	18	3279131	6.1094	5e-10
ENSG00000137073	COVID-19	UBAP2	377	9	33916691	34053947	93	8	3279131	5.5806	1.1987e-08
ENSG00000137185	COVID-19	ZSCAN9	256	6	28187664	28206260	20	5	3279131	5.0403	2.3242e-07
ENSG00000137218	COVID-19	FRS3	261	6	41732914	41759280	12	4	3279131	4.173	1.5029e-05
ENSG00000137259	COVID-19	HIST1H2AB	255	6	26028320	26038796	8	2	3279131	5.0713	1.9755e-07
ENSG00000137269	COVID-19	LRRC1	266	6	53654295	53793919	165	13	3279131	5.3318	4.8635e-08
ENSG00000137288	COVID-19	UQCC2	257	6	33657070	33684504	55	6	3279131	5.1481	1.3156e-07
ENSG00000137309	COVID-19	HMGA1	257	6	34199650	34219008	1	1	3279131	5.0026	2.8287e-07
ENSG00000137338	COVID-19	PGBD1	256	6	28244314	28275326	31	6	3279131	3.9603	3.7427e-05
ENSG00000137473	COVID-19	TTC29	196	4	147622790	147872034	156	11	3279131	3.2744	0.00052946
ENSG00000137504	COVID-19	CREBZF	449	11	85365752	85398951	23	6	3279131	4.7323	1.1097e-06
ENSG00000137513	COVID-19	NARS2	448	11	78142007	78290919	130	3	3279131	4.2536	1.0518e-05
ENSG00000137700	COVID-19	SLC37A4	456	11	118889824	118906616	10	3	3279131	3.2706	0.00053662
ENSG00000137764	COVID-19	MAP2K5	554	15	67830047	68104461	234	18	3279131	8.0577	3.8858e-16
ENSG00000137776	COVID-19	SLTM	549	15	59166244	59230852	23	3	3279131	4.5908	2.2076e-06
ENSG00000137802	COVID-19	MAPKBP1	544	15	42061632	42125053	36	5	3279131	3.7261	9.7243e-05
ENSG00000137817	COVID-19	PARP6	555	15	72528522	72570340	20	4	3279131	4.9749	3.2635e-07
ENSG00000137822	COVID-19	TUBGCP4	545	15	43656419	43704293	20	3	3279131	4.8917	4.9991e-07
ENSG00000137845	COVID-19	ADAM10	549	15	58882403	59047177	107	9	3279131	5.6594	7.5955e-09
ENSG00000137872	COVID-19	SEMA6D	546	15	47471298	48071420	738	43	3279131	6.5202	3.5098e-11
ENSG00000137877	COVID-19	SPTBN5	544	15	42135345	42191275	39	7	3279131	3.9404	4.0666e-05
ENSG00000137960	COVID-19	GIPC2	25	1	78440226	78609133	99	12	3279131	7.5474	2.2204e-14
ENSG00000138031	COVID-19	ADCY3	56	2	25037038	25147708	122	7	3279131	7.4743	3.8802e-14
ENSG00000138039	COVID-19	LHCGR	66	2	48854428	48987880	186	30	3279131	3.9824	3.4117e-05
ENSG00000138078	COVID-19	PREPL	64	2	44538420	44594001	67	6	3279131	4.842	6.4282e-07
ENSG00000138079	COVID-19	SLC3A1	64	2	44497599	44553633	58	5	3279131	4.7915	8.279e-07
ENSG00000138092	COVID-19	CENPO	56	2	25011005	25050245	24	5	3279131	7.7907	3.3307e-15
ENSG00000138107	COVID-19	ACTR1A	420	10	104233986	104267482	29	2	3279131	3.1495	0.0008178
ENSG00000138111	COVID-19	TMEM180	420	10	104216149	104241802	29	4	3279131	5.0217	2.5607e-07
ENSG00000138131	COVID-19	LOXL4	418	10	100002447	100033007	29	4	3279131	7.0413	9.524e-13
ENSG00000138175	COVID-19	ARL3	420	10	104428488	104479164	19	5	3279131	7.5027	3.1253e-14
ENSG00000138380	COVID-19	CARF	100	2	203771937	203856786	22	5	3279131	3.6126	0.0001516
ENSG00000138430	COVID-19	OLA1	96	2	174932175	175118426	176	11	3279131	6.7044	1.011e-11
ENSG00000138439	COVID-19	FAM117B	100	2	203494901	203639480	36	6	3279131	3.135	0.00085922
ENSG00000138442	COVID-19	WDR12	100	2	203734505	203884521	46	7	3279131	5.5182	1.712e-08
ENSG00000138443	COVID-19	ABI2	100	2	204187942	204317446	52	7	3279131	4.2945	8.7547e-06
ENSG00000138468	COVID-19	SENP7	138	3	101038049	101237085	128	5	3279131	4.8708	5.5579e-07
ENSG00000138594	COVID-19	TMOD3	547	15	52116825	52244492	101	3	3279131	5.8382	2.6378e-09
ENSG00000138621	COVID-19	PPCDC	556	15	75310896	75414803	67	8	3279131	3.9947	3.2389e-05
ENSG00000138622	COVID-19	HCN4	555	15	73607200	73666605	55	11	3279131	6.3429	1.1273e-10
ENSG00000138696	COVID-19	BMPR1B	186	4	95674119	96084599	426	33	3279131	5.915	1.6592e-09
ENSG00000138750	COVID-19	NUP54	180	4	77030812	77074668	53	6	3279131	3.5422	0.00019839
ENSG00000138760	COVID-19	SCARB2	180	4	77074890	77140046	70	7	3279131	4.0685	2.3657e-05
ENSG00000138778	COVID-19	CENPE	187	4	104021963	104124566	65	5	3279131	4.6553	1.6172e-06
ENSG00000138814	COVID-19	PPP3CA	187	4	101939566	102274435	260	24	3279131	6.0147	9.0093e-10
ENSG00000138821	COVID-19	SLC39A8	187	4	103167198	103357415	179	22	3279131	7.1463	4.4575e-13
ENSG00000139144	COVID-19	PIK3C2G	468	12	18395548	18806348	407	37	3279131	2.2383	0.012599
ENSG00000139211	COVID-19	AMIGO2	473	12	47464490	47478734	7	3	3279131	5.1598	1.2361e-07
ENSG00000139318	COVID-19	DUSP6	482	12	89736009	89752048	15	2	3279131	6.0141	9.0454e-10
ENSG00000139323	COVID-19	POC1B	482	12	89808495	89924801	92	9	3279131	6.3401	1.1481e-10
ENSG00000139428	COVID-19	MMAB	488	12	109986542	110016679	40	5	3279131	4.9322	4.0651e-07
ENSG00000139433	COVID-19	GLTP	488	12	110283748	110323293	19	5	3279131	4.9687	3.3709e-07
ENSG00000139436	COVID-19	GIT2	488	12	110362607	110439194	30	5	3279131	1.7247	0.042287
ENSG00000139437	COVID-19	TCHP	488	12	110333069	110426646	43	6	3279131	1.5252	0.063606
ENSG00000139531	COVID-19	SUOX	477	12	56385964	56405425	7	2	3279131	5.9545	1.3044e-09
ENSG00000139537	COVID-19	CCDC65	474	12	49292893	49330623	11	2	3279131	2.1834	0.014503
ENSG00000139546	COVID-19	TARBP2	475	12	53889705	53905215	3	2	3279131	2.9188	0.0017568
ENSG00000139549	COVID-19	DHH	474	12	49478204	49493602	5	2	3279131	5.2261	8.6577e-08
ENSG00000139574	COVID-19	NPFF	475	12	53895474	53906422	2	1	3279131	3.3327	0.00043001
ENSG00000139579	COVID-19	NABP2	477	12	56610799	56628638	2	1	3279131	0.70294	0.24105
ENSG00000139597	COVID-19	N4BP2L1	499	13	32969861	33007315	27	8	3279131	6.0446	7.4907e-10
ENSG00000139613	COVID-19	SMARCC2	477	12	56551767	56588351	8	2	3279131	3.1276	0.00088134
ENSG00000139625	COVID-19	MAP3K12	475	12	53869274	53898847	8	4	3279131	3.6877	0.00011313
ENSG00000139641	COVID-19	ESYT1	477	12	56507034	56543455	13	3	3279131	4.0883	2.1727e-05
ENSG00000139719	COVID-19	VPS33A	494	12	122709111	122756068	9	2	3279131	6.2839	1.6506e-10
ENSG00000139722	COVID-19	VPS37B	494	12	123344882	123385991	20	2	3279131	3.072	0.0010631
ENSG00000139915	COVID-19	MDGA2	525	14	47303826	48149157	914	53	3279131	5.6816	6.6722e-09
ENSG00000140092	COVID-19	FBLN5	534	14	92330756	92419331	100	19	3279131	1.1883	0.11736
ENSG00000140153	COVID-19	WDR20	540	14	102600840	102696184	30	4	3279131	3.8762	5.304e-05
ENSG00000140259	COVID-19	MFAP1	545	15	44091690	44122000	14	2	3279131	5.1951	1.0233e-07
ENSG00000140264	COVID-19	SERF2	545	15	44064285	44099787	13	3	3279131	5.1022	1.6784e-07
ENSG00000140265	COVID-19	ZSCAN29	545	15	43645370	43668223	15	2	3279131	4.8031	7.812e-07
ENSG00000140280	COVID-19	LYSMD2	547	15	52010208	52048782	30	3	3279131	5.7766	3.8114e-09
ENSG00000140367	COVID-19	UBE2Q2	557	15	76130622	76198419	31	5	3279131	2.851	0.0021793
ENSG00000140443	COVID-19	IGF1R	564	15	99187200	99512759	325	43	3279131	6.9505	1.8196e-12
ENSG00000140455	COVID-19	USP3	552	15	63791793	63891839	70	8	3279131	3.2633	0.00055063
ENSG00000140463	COVID-19	BBS4	555	15	72973527	73035817	33	5	3279131	7.2693	1.8063e-13
ENSG00000140464	COVID-19	PML	555	15	74282014	74345153	38	5	3279131	3.8149	6.8119e-05
ENSG00000140465	COVID-19	CYP1A1	556	15	75006883	75022951	3	2	3279131	5.2314	8.4096e-08
ENSG00000140474	COVID-19	ULK3	556	15	75123457	75140687	11	2	3279131	5.5724	1.256e-08
ENSG00000140488	COVID-19	CELF6	555	15	72572068	72617470	21	3	3279131	2.5196	0.0058745
ENSG00000140497	COVID-19	SCAMP2	556	15	75131071	75170706	20	5	3279131	5.6711	7.0954e-09
ENSG00000140506	COVID-19	LMAN1L	556	15	75100057	75123099	12	3	3279131	2.4448	0.0072457
ENSG00000140623	COVID-19	SEPT12	568	16	4822670	4843522	5	1	3279131	4.4174	4.9959e-06
ENSG00000140632	COVID-19	GLYR1	568	16	4848204	4902343	31	5	3279131	6.2765	1.7309e-10
ENSG00000140678	COVID-19	ITGAX	576	16	31361455	31399318	32	8	3279131	7.7126	6.1617e-15
ENSG00000140718	COVID-19	FTO	578	16	53732875	54160853	448	72	3279131	8.415	1.9646e-17
ENSG00000140829	COVID-19	DHX38	582	16	72122461	72151811	42	4	3279131	3.5999	0.00015914
ENSG00000140830	COVID-19	TXNL4B	582	16	72073188	72133330	43	5	3279131	4.0212	2.8954e-05
ENSG00000140835	COVID-19	CHST4	582	16	71554136	71577649	9	3	3279131	2.6136	0.0044801
ENSG00000140836	COVID-19	ZFHX3	582	16	72811784	73098597	183	39	3279131	5.0068	2.7665e-07
ENSG00000140873	COVID-19	ADAMTS18	585	16	77276710	77474011	335	34	3279131	2.0563	0.019879
ENSG00000140945	COVID-19	CDH13	587	16	82655408	83835204	2291	224	3279131	6.4393	6.0025e-11
ENSG00000141027	COVID-19	NCOR1	591	17	15927471	16126499	77	4	3279131	6.5967	2.1027e-11
ENSG00000141076	COVID-19	CIRH1A	582	16	69160194	69270033	29	4	3279131	3.128	0.00088006
ENSG00000141101	COVID-19	NOB1	582	16	69770770	69793843	9	3	3279131	5.2706	6.7983e-08
ENSG00000141140	COVID-19	MYO19	595	17	34846477	34904284	21	4	3279131	7.7059	6.4948e-15
ENSG00000141293	COVID-19	SKAP1	600	17	46205802	46512637	253	16	3279131	6.1959	2.8974e-10
ENSG00000141294	COVID-19	LRRC46	600	17	45903993	45920079	20	5	3279131	3.4363	0.00029485
ENSG00000141295	COVID-19	SCRN2	600	17	45910058	45923699	14	4	3279131	4.3648	6.3622e-06
ENSG00000141298	COVID-19	SSH2	593	17	27947956	28262294	80	4	3279131	5.9905	1.0459e-09
ENSG00000141431	COVID-19	ASXL3	617	18	31153579	31336156	156	13	3279131	6.0242	8.4984e-10
ENSG00000141452	COVID-19	C18orf8	614	18	21078473	21116746	20	3	3279131	6.1094	5e-10
ENSG00000141458	COVID-19	NPC1	614	18	21081148	21171862	42	4	3279131	6.1094	5e-10
ENSG00000141503	COVID-19	MINK1	589	17	4731683	4806356	33	6	3279131	5.8057	3.2056e-09
ENSG00000141526	COVID-19	SLC16A3	610	17	80181273	80224005	4	2	3279131	3.7124	0.00010264
ENSG00000141551	COVID-19	CSNK1D	610	17	80191899	80236607	4	2	3279131	-0.72942	0.76713
ENSG00000141564	COVID-19	RPTOR	609	17	78513619	78945171	531	40	3279131	7.6596	9.3258e-15
ENSG00000141569	COVID-19	TRIM65	606	17	73871416	73898084	7	2	3279131	5.3696	3.9466e-08
ENSG00000141570	COVID-19	CBX8	608	17	77760931	77780482	5	2	3279131	2.7322	0.0031461
ENSG00000141582	COVID-19	CBX4	608	17	77801955	77818228	6	3	3279131	5.2909	6.0857e-08
ENSG00000141985	COVID-19	SH3GL1	634	19	4355367	4405544	16	5	3279131	4.8821	5.2479e-07
ENSG00000142002	COVID-19	DPP9	634	19	4670236	4729685	22	6	3279131	7.3572	9.3925e-14
ENSG00000142186	COVID-19	SCYL1	443	11	65287548	65311175	3	2	3279131	4.9296	4.1191e-07
ENSG00000142230	COVID-19	SAE1	643	19	47611531	47718886	23	4	3279131	7.5386	2.3759e-14
ENSG00000142233	COVID-19	NTN5	644	19	49159664	49181338	6	2	3279131	3.6274	0.00014315
ENSG00000142549	COVID-19	IGLON5	646	19	51810102	51838608	10	4	3279131	5.0098	2.7239e-07
ENSG00000142599	COVID-19	RERE	5	1	8407457	8882702	252	11	3279131	5.2291	8.5176e-08
ENSG00000142606	COVID-19	MMEL1	2	1	2517078	2569481	25	2	3279131	3.2898	0.00050125
ENSG00000142609	COVID-19	C1orf222	1	1	1848396	1940276	14	3	3279131	7.185	3.3601e-13
ENSG00000142615	COVID-19	CELA2A	7	1	15778223	15803586	21	4	3279131	2.5663	0.0051398
ENSG00000142700	COVID-19	DMRTA2	18	1	50878222	50894172	7	1	3279131	4.0513	2.5462e-05
ENSG00000142892	COVID-19	PIGK	25	1	77549675	77690115	120	11	3279131	2.9197	0.0017521
ENSG00000143028	COVID-19	SYPL2	32	1	110004180	110029759	18	1	3279131	5.0005	2.8598e-07
ENSG00000143106	COVID-19	PSMA5	32	1	109936653	109974062	16	2	3279131	5.8608	2.3027e-09
ENSG00000143126	COVID-19	CELSR2	32	1	109787641	109823372	33	7	3279131	0.97874	0.16386
ENSG00000143190	COVID-19	POU2F1	39	1	167185066	167401582	110	12	3279131	4.6939	1.3401e-06
ENSG00000143278	COVID-19	F13B	45	1	197003321	197041397	35	4	3279131	3.8013	7.1982e-05
ENSG00000143363	COVID-19	PRUNE	37	1	150975896	151013189	25	6	3279131	4.9982	2.8927e-07
ENSG00000143379	COVID-19	SETDB1	37	1	150893739	150942213	15	3	3279131	2.9265	0.0017143
ENSG00000143382	COVID-19	ADAMTSL4	37	1	150516884	150538413	7	3	3279131	2.7225	0.0032397
ENSG00000143384	COVID-19	MCL1	37	1	150542032	150557066	8	2	3279131	1.9658	0.024664
ENSG00000143387	COVID-19	CTSK	37	1	150763684	150785799	6	2	3279131	2.2151	0.013377
ENSG00000143420	COVID-19	ENSA	37	1	150568327	150607088	12	3	3279131	1.4836	0.068962
ENSG00000143434	COVID-19	SEMA6C	37	1	151099161	151124104	17	4	3279131	6.7196	9.1109e-12
ENSG00000143437	COVID-19	ARNT	37	1	150777181	150854244	23	5	3279131	2.6741	0.0037465
ENSG00000143443	COVID-19	C1orf56	37	1	151015216	151029462	6	2	3279131	7.4981	3.2363e-14
ENSG00000143457	COVID-19	GOLPH3L	37	1	150613701	150674630	24	2	3279131	2.365	0.0090158
ENSG00000143458	COVID-19	GABPB2	37	1	151038054	151103018	18	4	3279131	6.449	5.6307e-11
ENSG00000143469	COVID-19	SYT14	49	1	210106538	210342636	117	8	3279131	6.0093	9.3151e-10
ENSG00000143537	COVID-19	ADAM15	38	1	155018042	155040252	11	4	3279131	4.851	6.1416e-07
ENSG00000143590	COVID-19	EFNA3	38	1	155031224	155065014	13	3	3279131	5.458	2.4079e-08
ENSG00000143603	COVID-19	KCNN3	38	1	154664931	154847756	200	54	3279131	4.5626	2.5266e-06
ENSG00000143622	COVID-19	RIT1	38	1	155862599	155886195	13	2	3279131	4.2755	9.5374e-06
ENSG00000143630	COVID-19	HCN3	38	1	155242374	155264639	6	1	3279131	-0.52876	0.70151
ENSG00000143727	COVID-19	ACP1	53	2	259140	283283	23	3	3279131	5.6064	1.0331e-08
ENSG00000143851	COVID-19	PTPN7	46	1	202111141	202135716	24	9	3279131	6.5069	3.8347e-11
ENSG00000143862	COVID-19	ARL8A	46	1	202097532	202118869	17	7	3279131	6.4418	5.903e-11
ENSG00000143919	COVID-19	CAMKMT	64	2	44584089	45004731	375	16	3279131	6.6577	1.3905e-11
ENSG00000143951	COVID-19	WDPCP	71	2	63343518	64059977	458	14	3279131	5.0653	2.0383e-07
ENSG00000144218	COVID-19	AFF3	77	2	100157323	100764201	470	34	3279131	3.9895	3.3104e-05
ENSG00000144229	COVID-19	THSD7B	83	2	137518115	138440287	934	70	3279131	4.2972	8.6486e-06
ENSG00000144283	COVID-19	PKP4	89	2	159308476	159544391	279	14	3279131	4.457	4.1557e-06
ENSG00000144285	COVID-19	SCN1A	94	2	166840670	166989523	158	14	3279131	4.0666	2.3856e-05
ENSG00000144290	COVID-19	SLC4A10	91	2	162275843	162846792	310	21	3279131	5.3841	3.6409e-08
ENSG00000144381	COVID-19	HSPD1	99	2	198346305	198386461	14	2	3279131	5.4238	2.918e-08
ENSG00000144426	COVID-19	NBEAL1	100	2	203874602	204096101	86	7	3279131	5.6366	8.6734e-09
ENSG00000144560	COVID-19	VGLL4	112	3	11592544	11767220	190	29	3279131	4.5185	3.114e-06
ENSG00000144567	COVID-19	FAM134A	106	2	220035947	220055201	13	2	3279131	2.1056	0.017622
ENSG00000144579	COVID-19	CTDSP1	106	2	219257979	219275664	3	1	3279131	4.9219	4.2859e-07
ENSG00000144580	COVID-19	RQCD1	106	2	219428303	219466803	27	2	3279131	6.3154	1.3474e-10
ENSG00000144711	COVID-19	IQSEC1	113	3	12933719	13119617	136	27	3279131	5.3088	5.5177e-08
ENSG00000144712	COVID-19	CAND2	113	3	12832971	12918415	65	13	3279131	3.0376	0.0011924
ENSG00000144724	COVID-19	PTPRG	127	3	61542243	62288288	829	98	3279131	4.6171	1.9458e-06
ENSG00000144741	COVID-19	SLC25A26	129	3	66114285	66443540	145	18	3279131	4.5768	2.3603e-06
ENSG00000144749	COVID-19	LRIG1	129	3	66424221	66556687	107	15	3279131	3.5701	0.00017841
ENSG00000144791	COVID-19	LIMD1	122	3	45591886	45732830	144	18	3279131	4.3569	6.5967e-06
ENSG00000144802	COVID-19	NFKBIZ	138	3	101541835	101584866	21	5	3279131	6.2039	2.7545e-10
ENSG00000144815	COVID-19	NXPE3	138	3	101493046	101552073	26	4	3279131	7.891	1.4988e-15
ENSG00000144821	COVID-19	MYH15	140	3	108094216	108253169	156	21	3279131	5.5187	1.7072e-08
ENSG00000144852	COVID-19	NR1I2	144	3	119494331	119542332	58	13	3279131	4.8673	5.6565e-07
ENSG00000145020	COVID-19	AMT	123	3	49449211	49465186	11	2	3279131	6.1726	3.3579e-10
ENSG00000145022	COVID-19	TCTA	123	3	49444639	49458908	8	2	3279131	6.1094	5e-10
ENSG00000145029	COVID-19	NICN1	123	3	49455379	49471759	9	2	3279131	6.4771	4.6747e-11
ENSG00000145041	COVID-19	VPRBP	123	3	51428298	51539010	11	3	3279131	5.3594	4.1747e-08
ENSG00000145050	COVID-19	MANF	123	3	51417478	51431828	2	1	3279131	4.9316	4.0779e-07
ENSG00000145075	COVID-19	CCDC39	159	3	180315646	180593793	189	21	3279131	4.6281	1.8454e-06
ENSG00000145107	COVID-19	TM4SF19	164	3	196041213	196070374	8	3	3279131	3.2739	0.00053031
ENSG00000145113	COVID-19	MUC4	163	3	195468636	195544148	37	6	3279131	4.5154	3.1603e-06
ENSG00000145147	COVID-19	SLIT2	168	4	20249883	20627184	272	53	3279131	5.0425	2.2971e-07
ENSG00000145191	COVID-19	EIF2B5	161	3	183847826	184407546	351	72	3279131	4.2785	9.4096e-06
ENSG00000145194	COVID-19	ECE2	161	3	183962438	184015819	19	6	3279131	6.1451	3.9946e-10
ENSG00000145354	COVID-19	CISD2	187	4	103785135	103815399	15	1	3279131	4.4363	4.5765e-06
ENSG00000145642	COVID-19	FAM159B	211	5	63981135	64018917	24	3	3279131	5.3145	5.3484e-08
ENSG00000145685	COVID-19	LHFPL2	216	5	77776038	78070844	244	26	3279131	2.3206	0.010154
ENSG00000145687	COVID-19	SSBP2	217	5	80703840	81052616	239	23	3279131	7.2678	1.8263e-13
ENSG00000145700	COVID-19	ANKRD31	215	5	74359100	74537703	104	7	3279131	6.1094	5e-10
ENSG00000145715	COVID-19	RASA1	218	5	86558705	86692748	42	5	3279131	6.2702	1.8024e-10
ENSG00000145730	COVID-19	PAM	222	5	102084685	102371809	197	12	3279131	5.2729	6.714e-08
ENSG00000145743	COVID-19	FBXL17	223	5	107189736	107722799	504	30	3279131	8.0899	2.9862e-16
ENSG00000145781	COVID-19	COMMD10	228	5	115415688	115753459	515	20	3279131	4.2229	1.2057e-05
ENSG00000145934	COVID-19	TENM2	242	5	166706804	167696162	845	108	3279131	7.1191	5.4311e-13
ENSG00000145996	COVID-19	CDKAL1	251	6	20529688	21237635	838	58	3279131	5.145	1.3377e-07
ENSG00000146039	COVID-19	SLC17A4	255	6	25749927	25786419	60	9	3279131	6.0403	7.6891e-10
ENSG00000146047	COVID-19	HIST1H2BA	255	6	25722137	25732573	17	3	3279131	5.333	4.8312e-08
ENSG00000146109	COVID-19	ABT1	255	6	26592180	26605278	12	3	3279131	5.9225	1.5852e-09
ENSG00000146147	COVID-19	MLIP	266	6	53789780	54136078	371	32	3279131	6.6466	1.4997e-11
ENSG00000146166	COVID-19	LGSN	268	6	63980856	64034882	16	4	3279131	4.7041	1.2748e-06
ENSG00000146197	COVID-19	SCUBE3	257	6	35177190	35225856	26	4	3279131	3.0299	0.0012232
ENSG00000146263	COVID-19	MMS22L	275	6	97585037	97736093	108	8	3279131	2.7873	0.0026574
ENSG00000146477	COVID-19	SLC22A3	291	6	160764300	160881014	117	10	3279131	6.0636	6.6555e-10
ENSG00000146676	COVID-19	PURB	307	7	44910896	44929960	4	2	3279131	2.754	0.0029435
ENSG00000146701	COVID-19	MDH2	313	7	75672369	75701826	22	3	3279131	3.8707	5.4262e-05
ENSG00000147324	COVID-19	MFHAS1	334	8	8635864	8756155	133	16	3279131	6.1094	5e-10
ENSG00000147454	COVID-19	SLC25A37	338	8	23381318	23437976	84	15	3279131	5.2646	7.025e-08
ENSG00000147905	COVID-19	ZCCHC7	378	9	37115536	37363146	119	9	3279131	7.4185	5.923e-14
ENSG00000148053	COVID-19	NTRK2	383	9	87278466	87643505	354	42	3279131	5.7381	4.786e-09
ENSG00000148204	COVID-19	CRB2	397	9	126113449	126147603	17	5	3279131	6.1862	3.0813e-10
ENSG00000148248	COVID-19	SURF4	401	9	136223325	136247970	9	3	3279131	4.5744	2.3877e-06
ENSG00000148288	COVID-19	GBGT1	401	9	136023340	136044332	14	5	3279131	6.1939	2.9348e-10
ENSG00000148290	COVID-19	SURF1	401	9	136213610	136228552	7	2	3279131	2.0696	0.019243
ENSG00000148291	COVID-19	SURF2	401	9	136218428	136233045	8	2	3279131	2.0388	0.020734
ENSG00000148296	COVID-19	SURF6	401	9	136192552	136208235	14	4	3279131	4.4361	4.5804e-06
ENSG00000148297	COVID-19	MED22	401	9	136200160	136219986	6	2	3279131	3.0904	0.00099934
ENSG00000148300	COVID-19	REXO4	401	9	136266186	136288164	19	2	3279131	2.1139	0.017262
ENSG00000148303	COVID-19	RPL7A	401	9	136210069	136223281	5	2	3279131	1.9818	0.023749
ENSG00000148484	COVID-19	RSU1	404	10	16627610	16864527	246	43	3279131	5.3724	3.8847e-08
ENSG00000148498	COVID-19	PARD3	409	10	34393488	35109253	642	38	3279131	7.0921	6.6045e-13
ENSG00000148572	COVID-19	NRBF2	411	10	64888050	64919783	18	4	3279131	4.436	4.5815e-06
ENSG00000148655	COVID-19	C10orf11	413	10	77355998	78324925	862	78	3279131	5.3804	3.716e-08
ENSG00000148704	COVID-19	VAX1	422	10	118883032	118902812	2	1	3279131	4.368	6.2706e-06
ENSG00000148737	COVID-19	TCF7L2	421	10	114705009	114932437	122	23	3279131	7.6004	1.4766e-14
ENSG00000148795	COVID-19	CYP17A1	420	10	104585288	104602290	12	3	3279131	7.7325	5.2736e-15
ENSG00000148798	COVID-19	INA	420	10	105031920	105055108	7	1	3279131	-0.70526	0.75968
ENSG00000148840	COVID-19	PPRC1	420	10	103887787	103915082	9	3	3279131	4.6715	1.4954e-06
ENSG00000148842	COVID-19	CNNM2	420	10	104673050	104854978	157	10	3279131	4.9674	3.3925e-07
ENSG00000148943	COVID-19	LIN7C	433	11	27511123	27533320	11	3	3279131	7.7608	4.2188e-15
ENSG00000149084	COVID-19	HSD17B12	437	11	43572986	43883167	206	16	3279131	6.1094	5e-10
ENSG00000149091	COVID-19	DGKZ	439	11	46349455	46407104	8	2	3279131	5.0048	2.796e-07
ENSG00000149177	COVID-19	PTPRJ	439	11	47997113	48194670	103	10	3279131	3.0209	0.0012602
ENSG00000149179	COVID-19	C11orf49	439	11	46953240	47190936	102	8	3279131	2.6536	0.0039814
ENSG00000149182	COVID-19	ARFGAP2	439	11	47180848	47203676	12	3	3279131	4.4851	3.6445e-06
ENSG00000149187	COVID-19	CELF1	439	11	47482496	47592121	25	6	3279131	6.5739	2.4509e-11
ENSG00000149294	COVID-19	NCAM1	452	11	112826997	113154158	418	33	3279131	5.5189	1.7059e-08
ENSG00000149428	COVID-19	HYOU1	456	11	118909900	118932913	14	2	3279131	4.2374	1.1306e-05
ENSG00000149527	COVID-19	PLCH2	2	1	2352419	2441969	43	12	3279131	6.4171	6.9451e-11
ENSG00000149577	COVID-19	SIDT2	454	11	117044449	117073160	22	5	3279131	4.6045	2.0672e-06
ENSG00000149582	COVID-19	TMEM25	455	11	118396756	118422995	7	1	3279131	2.642	0.0041204
ENSG00000149591	COVID-19	TAGLN	454	11	117065037	117080498	10	4	3279131	3.8417	6.1098e-05
ENSG00000149639	COVID-19	SOGA1	661	20	35400845	35497089	20	4	3279131	3.176	0.00074672
ENSG00000149654	COVID-19	CDH22	664	20	44797372	44942137	103	16	3279131	6.3062	1.4297e-10
ENSG00000149716	COVID-19	ORAOV1	445	11	69462844	69495184	14	3	3279131	7.0963	6.4082e-13
ENSG00000149743	COVID-19	TRPT1	442	11	63986271	63998726	3	2	3279131	4.819	7.2155e-07
ENSG00000149761	COVID-19	NUDT22	442	11	63988413	64003158	5	2	3279131	4.9697	3.3522e-07
ENSG00000149781	COVID-19	FERMT3	442	11	63969150	63996354	10	3	3279131	4.2769	9.4743e-06
ENSG00000149782	COVID-19	PLCB3	442	11	64013995	64041622	8	3	3279131	0.91866	0.17914
ENSG00000149922	COVID-19	TBX6	576	16	30092114	30108208	4	2	3279131	6.1094	5e-10
ENSG00000149923	COVID-19	PPP4C	576	16	30082299	30101698	5	2	3279131	6.4823	4.5179e-11
ENSG00000149925	COVID-19	ALDOA	576	16	30059411	30086778	5	2	3279131	7.322	1.2218e-13
ENSG00000149926	COVID-19	FAM57B	576	16	30030748	30069299	8	1	3279131	6.1094	5e-10
ENSG00000149927	COVID-19	DOC2A	576	16	30011830	30039591	12	2	3279131	7.9284	1.1102e-15
ENSG00000149929	COVID-19	HIRIP3	576	16	29998645	30012757	3	1	3279131	6.1094	5e-10
ENSG00000149930	COVID-19	TAOK2	576	16	29979962	30008582	15	1	3279131	7.0402	9.5962e-13
ENSG00000149932	COVID-19	TMEM219	576	16	29947206	29989373	10	1	3279131	6.5033	3.9286e-11
ENSG00000150281	COVID-19	CTF1	576	16	30902928	30919881	3	1	3279131	5.9831	1.0945e-09
ENSG00000150672	COVID-19	DLG2	449	11	83161055	85343966	2038	134	3279131	7.2244	2.5166e-13
ENSG00000150938	COVID-19	CRIM1	60	2	36578069	36783278	289	29	3279131	4.7724	9.1044e-07
ENSG00000151006	COVID-19	PRSS53	576	16	31089746	31105949	5	1	3279131	6.5461	2.9521e-11
ENSG00000151065	COVID-19	DCP1B	464	12	2050220	2118701	46	7	3279131	4.0391	2.6824e-05
ENSG00000151067	COVID-19	CACNA1C	464	12	2074952	2807108	676	87	3279131	5.0396	2.3323e-07
ENSG00000151148	COVID-19	UBE3B	488	12	109910207	109979507	63	6	3279131	3.7762	7.963e-05
ENSG00000151164	COVID-19	RAD9B	488	12	110934460	110974891	7	4	3279131	6.4747	4.7487e-11
ENSG00000151320	COVID-19	AKAP6	521	14	32793479	33305567	553	77	3279131	4.8901	5.0386e-07
ENSG00000151327	COVID-19	FAM177A1	522	14	35509113	35587336	48	9	3279131	3.8238	6.5705e-05
ENSG00000151353	COVID-19	TMEM18	53	2	662335	682439	23	5	3279131	6.8243	4.419e-12
ENSG00000151640	COVID-19	DPYSL4	426	10	133995404	134024280	21	4	3279131	5.5124	1.7701e-08
ENSG00000151665	COVID-19	PIGF	65	2	46803076	46849258	45	7	3279131	5.1744	1.1435e-07
ENSG00000151882	COVID-19	CCL28	205	5	43371747	43417493	18	4	3279131	2.8847	0.0019587
ENSG00000151914	COVID-19	DST	267	6	56317785	56824426	296	14	3279131	3.1041	0.00095438
ENSG00000151917	COVID-19	BEND6	267	6	56814773	56897140	41	3	3279131	4.3796	5.9445e-06
ENSG00000152061	COVID-19	RABGAP1L	41	1	174123548	174969445	306	6	3279131	2.3453	0.0095068
ENSG00000152128	COVID-19	TMEM163	82	2	135208330	135481570	240	28	3279131	4.0368	2.7098e-05
ENSG00000152208	COVID-19	GRID2	184	4	93220550	94700707	927	67	3279131	3.5106	0.00022355
ENSG00000152214	COVID-19	RIT2	619	18	40318192	40700657	293	28	3279131	4.1365	1.7629e-05
ENSG00000152217	COVID-19	SETBP1	620	18	42255138	42653475	299	42	3279131	4.9476	3.7571e-07
ENSG00000152219	COVID-19	ARL14EP	435	11	30339598	30364774	35	6	3279131	7.3047	1.3894e-13
ENSG00000152359	COVID-19	POC5	215	5	74964949	75018313	58	7	3279131	6.1094	5e-10
ENSG00000152430	COVID-19	BOLL	99	2	198586603	198656486	22	3	3279131	6.0529	7.1149e-10
ENSG00000152767	COVID-19	FARP1	515	13	98789816	99107027	410	69	3279131	3.8393	6.1705e-05
ENSG00000153006	COVID-19	SREK1IP1	211	5	64008971	64069512	41	4	3279131	5.6146	9.8508e-09
ENSG00000153015	COVID-19	CWC27	211	5	64059757	64319590	204	14	3279131	5.5605	1.3449e-08
ENSG00000153037	COVID-19	SRP19	226	5	112191919	112210485	18	2	3279131	4.1441	1.706e-05
ENSG00000153064	COVID-19	BANK1	187	4	102327443	103000969	441	48	3279131	6.0365	7.8731e-10
ENSG00000153086	COVID-19	ACMSD	82	2	135591117	135664604	54	4	3279131	4.316	7.9454e-06
ENSG00000153113	COVID-19	CAST	221	5	95855971	96120299	317	43	3279131	7.8737	1.7219e-15
ENSG00000153237	COVID-19	CCDC148	89	2	159022593	159318265	310	31	3279131	3.1032	0.0009573
ENSG00000153250	COVID-19	RBMS1	90	2	161123662	161355305	121	11	3279131	5.112	1.5935e-07
ENSG00000153495	COVID-19	TEX29	517	13	111963531	112001596	54	14	3279131	7.9726	7.7716e-16
ENSG00000153707	COVID-19	PTPRD	367:368	9	8309246	10617723	3684	321	3279131	7.8818	1.6138e-15
ENSG00000153814	COVID-19	JAZF1	302	7	27865192	28225362	355	45	3279131	4.1587	1.6003e-05
ENSG00000153815	COVID-19	CMIP	586	16	81473775	81750367	326	51	3279131	5.5336	1.5686e-08
ENSG00000153820	COVID-19	SPHKAP	107	2	228839666	229051361	191	19	3279131	6.1094	5e-10
ENSG00000153827	COVID-19	TRIP12	108	2	230623554	230792955	60	8	3279131	7.8327	2.387e-15
ENSG00000153832	COVID-19	FBXO36	108	2	230782018	230882825	24	5	3279131	7.3168	1.2695e-13
ENSG00000153885	COVID-19	KCTD15	639	19	34281838	34311668	18	5	3279131	7.6915	7.272e-15
ENSG00000153944	COVID-19	MSI2	601	17	55328212	55767046	454	91	3279131	5.878	2.0761e-09
ENSG00000154027	COVID-19	AK5	25	1	77742736	78030651	331	41	3279131	8.2065	1.139e-16
ENSG00000154035	COVID-19	C17orf103	592	17	21137183	21161722	17	3	3279131	4.1713	1.514e-05
ENSG00000154065	COVID-19	ANKRD29	614	18	21173890	21247849	34	8	3279131	5.959	1.2692e-09
ENSG00000154127	COVID-19	UBASH3B	458	11	122521383	122690181	181	40	3279131	4.9016	4.7523e-07
ENSG00000154269	COVID-19	ENPP3	283	6	131944582	132073553	81	11	3279131	2.7466	0.003011
ENSG00000154319	COVID-19	FAM167A	334	8	11273972	11337224	79	15	3279131	7.4522	4.5908e-14
ENSG00000154328	COVID-19	NEIL2	334	8	11622148	11649855	60	12	3279131	5.6709	7.1014e-09
ENSG00000154380	COVID-19	ENAH	51	1	225669537	225845844	107	11	3279131	3.6492	0.00013151
ENSG00000154415	COVID-19	PPP1R3A	322	7	113511832	113720975	98	5	3279131	7.0552	8.6159e-13
ENSG00000154511	COVID-19	FAM69A	28	1	93302724	93432057	64	3	3279131	3.9359	4.1445e-05
ENSG00000154678	COVID-19	PDE1C	303	7	31785793	32343941	686	75	3279131	6.5756	2.4223e-11
ENSG00000154928	COVID-19	EPHB1	148	3	134311643	134984309	747	85	3279131	4.8954	4.9049e-07
ENSG00000154930	COVID-19	ACSS1	658	20	24981868	25044616	54	10	3279131	4.0649	2.4028e-05
ENSG00000155034	COVID-19	FBXL18	295	7	5465966	5558429	53	10	3279131	4.6304	1.8244e-06
ENSG00000155511	COVID-19	GRIA1	239	5	152864175	153198429	485	47	3279131	5.3965	3.3985e-08
ENSG00000155903	COVID-19	RASA2	151	3	141200889	141339184	44	3	3279131	5.993	1.03e-09
ENSG00000156097	COVID-19	GPR61	32	1	110077494	110096028	10	3	3279131	6.6992	1.0479e-11
ENSG00000156103	COVID-19	MMP16	355	8	89039237	89345254	243	32	3279131	3.7798	7.8482e-05
ENSG00000156110	COVID-19	ADK	412	10	75905960	76474061	295	10	3279131	5.1194	1.5327e-07
ENSG00000156113	COVID-19	KCNMA1	414	10	78624359	79403353	926	110	3279131	4.7354	1.0932e-06
ENSG00000156162	COVID-19	DPY19L4	357	8	95726931	95811064	57	7	3279131	2.3862	0.0085123
ENSG00000156219	COVID-19	ART3	180	4	76927337	77038955	160	15	3279131	3.206	0.00067291
ENSG00000156273	COVID-19	BACH1	673	21	30561392	31008071	276	30	3279131	2.2224	0.013128
ENSG00000156374	COVID-19	PCGF6	420	10	105057553	105115891	8	2	3279131	-1.18	0.881
ENSG00000156398	COVID-19	SFXN2	420	10	104469295	104508249	34	6	3279131	4.5388	2.8282e-06
ENSG00000156564	COVID-19	LRFN2	259	6	40354325	40560204	257	25	3279131	6.2281	2.3605e-10
ENSG00000156853	COVID-19	ZNF689	576	16	30608879	30640333	3	1	3279131	5.014	2.6653e-07
ENSG00000156858	COVID-19	PRR14	576	16	30657038	30672761	2	1	3279131	2.7042	0.0034239
ENSG00000156860	COVID-19	FBRS	576	16	30664752	30687135	2	1	3279131	2.7042	0.0034239
ENSG00000156873	COVID-19	PHKG2	576	16	30754591	30777490	1	1	3279131	2.6915	0.0035561
ENSG00000156959	COVID-19	LHFPL4	111	3	9538481	9600486	39	8	3279131	2.6983	0.0034846
ENSG00000157036	COVID-19	EXOG	118	3	38532618	38588652	61	6	3279131	5.3175	5.2599e-08
ENSG00000157045	COVID-19	NTAN1	571	16	15126710	15154921	24	4	3279131	6.1543	3.7716e-10
ENSG00000157093	COVID-19	LYZL4	120	3	42433570	42457092	17	3	3279131	3.9947	3.2387e-05
ENSG00000157168	COVID-19	NRG1	343	8	31491902	32627548	1276	93	3279131	6.1136	4.8718e-10
ENSG00000157216	COVID-19	SSBP3	19	1	54686105	54884152	141	34	3279131	6.0341	7.9919e-10
ENSG00000157315	COVID-19	TMED6	582	16	69372151	69390712	9	2	3279131	1.7412	0.040827
ENSG00000157343	COVID-19	ARMC12	257	6	35699809	35721856	4	2	3279131	2.2661	0.011722
ENSG00000157349	COVID-19	DDX19B	582	16	70318566	70374186	1	1	3279131	6.6596	1.3726e-11
ENSG00000157350	COVID-19	ST3GAL2	582	16	70408338	70478140	8	3	3279131	7.8778	1.6653e-15
ENSG00000157353	COVID-19	FUK	582	16	70483324	70519177	5	2	3279131	7.1108	5.7687e-13
ENSG00000157368	COVID-19	IL34	582	16	70608798	70699585	37	5	3279131	4.5692	2.4479e-06
ENSG00000157388	COVID-19	CACNA1D	124	3	53523683	53852760	317	39	3279131	6.0663	6.5446e-10
ENSG00000157404	COVID-19	KIT	177	4	55519085	55611881	80	14	3279131	7.152	4.2755e-13
ENSG00000157423	COVID-19	HYDIN	582	16	70836281	71269625	36	4	3279131	4.1807	1.4529e-05
ENSG00000157429	COVID-19	ZNF19	582	16	71493453	71603992	67	10	3279131	1.6841	0.046079
ENSG00000157450	COVID-19	RNF111	549	15	59152374	59394618	127	14	3279131	3.3082	0.00046956
ENSG00000157483	COVID-19	MYO1E	549	15	59422113	59670099	237	34	3279131	5.3047	5.6426e-08
ENSG00000157542	COVID-19	KCNJ6	675	21	38974678	39293749	369	46	3279131	2.8099	0.002478
ENSG00000157557	COVID-19	ETS2	676	21	40172231	40201879	27	4	3279131	5.5945	1.106e-08
ENSG00000157613	COVID-19	CREB3L1	439	11	46294212	46347972	12	3	3279131	4.0776	2.2751e-05
ENSG00000157680	COVID-19	DGKI	329	7	137060783	137536838	348	34	3279131	5.6296	9.0324e-09
ENSG00000157851	COVID-19	DPYSL5	57	2	27065615	27178219	61	3	3279131	3.7223	9.8718e-05
ENSG00000157870	COVID-19	FAM213B	2	1	2512930	2527908	9	2	3279131	5.0116	2.6983e-07
ENSG00000157873	COVID-19	TNFRSF14	2	1	2482078	2501821	2	1	3279131	5.4418	2.6372e-08
ENSG00000157881	COVID-19	PANK4	2	1	2434972	2463039	10	2	3279131	5.425	2.8975e-08
ENSG00000157985	COVID-19	AGAP1	109	2	236397733	237045444	451	52	3279131	5.7549	4.3339e-09
ENSG00000158019	COVID-19	BRE	57	2	28107808	28566768	283	22	3279131	2.4266	0.0076208
ENSG00000158023	COVID-19	WDR66	494	12	122350768	122446833	53	9	3279131	3.6533	0.00012943
ENSG00000158092	COVID-19	NCK1	149	3	136576050	136673665	55	2	3279131	6.3283	1.2395e-10
ENSG00000158113	COVID-19	LRRC43	494	12	122647285	122693018	25	5	3279131	7.5109	2.9365e-14
ENSG00000158186	COVID-19	MRAS	150	3	138061539	138129375	49	4	3279131	5.9898	1.0506e-09
ENSG00000158321	COVID-19	AUTS2	310	7	69058905	70263054	832	52	3279131	8.2662	6.9137e-17
ENSG00000158373	COVID-19	HIST1H2BD	255	6	26153349	26176577	15	4	3279131	6.5706	2.5062e-11
ENSG00000158402	COVID-19	CDC25C	234	5	137615954	137679044	35	6	3279131	6.5078	3.814e-11
ENSG00000158552	COVID-19	ZFAND2B	106	2	220054959	220079373	5	2	3279131	1.1289	0.12947
ENSG00000158553	COVID-19	POM121L2	255	6	27248682	27284949	38	9	3279131	3.3576	0.00039307
ENSG00000158715	COVID-19	SLC45A3	47	1	205621979	205654587	20	6	3279131	3.2624	0.00055244
ENSG00000158865	COVID-19	SLC5A11	574	16	24852162	24927949	47	9	3279131	2.8712	0.0020447
ENSG00000159110	COVID-19	IFNAR2	674	21	34597206	34642980	42	5	3279131	7.5358	2.4258e-14
ENSG00000159111	COVID-19	MRPL10	600	17	45895638	45913900	21	4	3279131	2.543	0.0054954
ENSG00000159199	COVID-19	ATP5G1	600	17	46965127	46978233	4	1	3279131	6.1094	5e-10
ENSG00000159202	COVID-19	UBE2Z	600	17	46980731	47011418	19	2	3279131	5.7348	4.8803e-09
ENSG00000159210	COVID-19	SNF8	600	17	47001678	47027479	18	2	3279131	5.2192	8.986e-08
ENSG00000159217	COVID-19	IGF2BP1	600	17	47069774	47138012	36	5	3279131	6.1094	5e-10
ENSG00000159224	COVID-19	GIP	600	17	47030916	47050958	9	1	3279131	5.6318	8.9154e-09
ENSG00000159322	COVID-19	ADPGK	555	15	73038710	73083187	25	5	3279131	6.8391	3.9851e-12
ENSG00000159363	COVID-19	ATP13A2	8	1	17307453	17343423	12	3	3279131	5.7285	5.065e-09
ENSG00000159461	COVID-19	AMFR	579	16	56390364	56464450	34	3	3279131	1.9128	0.027887
ENSG00000159495	COVID-19	TGM7	545	15	43563478	43599453	17	3	3279131	4.2377	1.1291e-05
ENSG00000159588	COVID-19	CCDC17	16	1	46080716	46094729	19	2	3279131	5.973	1.1643e-09
ENSG00000159592	COVID-19	GPBP1L1	16	1	46087976	46158785	44	3	3279131	6.2006	2.8118e-10
ENSG00000159596	COVID-19	TMEM69	16	1	46147886	46165115	6	2	3279131	6.2323	2.2977e-10
ENSG00000159640	COVID-19	ACE	603	17	61549422	61604205	27	4	3279131	3.2214	0.00063772
ENSG00000159788	COVID-19	RGS12	165	4	3289755	3446640	92	15	3279131	3.3329	0.00042967
ENSG00000160094	COVID-19	ZNF362	11	1	33717146	33771320	24	4	3279131	3.0667	0.0010822
ENSG00000160097	COVID-19	FNDC5	11	1	33322869	33343083	13	3	3279131	5.821	2.9243e-09
ENSG00000160161	COVID-19	CILP2	637	19	19644057	19662468	13	2	3279131	6.7543	7.1761e-12
ENSG00000160271	COVID-19	RALGDS	401	9	135968107	136044301	49	11	3279131	3.7282	9.6411e-05
ENSG00000160323	COVID-19	ADAMTS13	401	9	136274478	136329508	36	7	3279131	6.6934	1.0903e-11
ENSG00000160325	COVID-19	CACFD1	401	9	136320089	136340970	10	3	3279131	7.8215	2.609e-15
ENSG00000160326	COVID-19	SLC2A6	401	9	136331217	136349259	7	3	3279131	6.6997	1.0445e-11
ENSG00000160570	COVID-19	DEDD2	640	19	42697750	42729292	6	1	3279131	4.5879	2.2383e-06
ENSG00000160584	COVID-19	SIK3	454	11	116709118	116974153	241	20	3279131	4.4125	5.1102e-06
ENSG00000160613	COVID-19	PCSK7	454	11	117070053	117108241	27	7	3279131	3.8118	6.8979e-05
ENSG00000160654	COVID-19	CD3G	455	11	118210059	118230876	16	3	3279131	1.1583	0.12338
ENSG00000160685	COVID-19	ZBTB7B	38	1	154970127	154995998	8	3	3279131	5.7874	3.5748e-09
ENSG00000160695	COVID-19	VPS11	456	11	118933403	118957688	16	2	3279131	7.0264	1.0593e-12
ENSG00000160752	COVID-19	FDPS	38	1	155273539	155295457	6	2	3279131	3.3748	0.00036931
ENSG00000160753	COVID-19	RUSC1	38	1	155285687	155305905	2	1	3279131	5.6302	9e-09
ENSG00000160785	COVID-19	SLC25A44	38	1	156158880	156187587	15	3	3279131	2.9242	0.0017266
ENSG00000160791	COVID-19	CCR5	122	3	46406633	46422697	1	1	3279131	1.8786	0.030149
ENSG00000160803	COVID-19	UBQLN4	38	1	156000092	156028585	7	2	3279131	4.8299	6.8315e-07
ENSG00000160867	COVID-19	FGFR4	245	5	176508887	176530145	9	2	3279131	4.9601	3.5222e-07
ENSG00000160870	COVID-19	CYP3A7	318	7	99297660	99337819	21	1	3279131	1.7786	0.037652
ENSG00000160908	COVID-19	ZNF394	318	7	99079142	99102947	4	2	3279131	6.8372	4.0367e-12
ENSG00000160917	COVID-19	CPSF4	318	7	99031545	99059994	8	2	3279131	7.2741	1.7442e-13
ENSG00000161664	COVID-19	ASB16	599	17	42242815	42261451	6	2	3279131	5.4377	2.6981e-08
ENSG00000161896	COVID-19	IP6K3	257	6	33684444	33719762	43	7	3279131	4.8751	5.4373e-07
ENSG00000161904	COVID-19	LEMD2	257	6	33733979	33761913	35	4	3279131	5.8978	1.8424e-09
ENSG00000161929	COVID-19	SCIMP	589	17	5107256	5143155	24	5	3279131	3.283	0.00051363
ENSG00000162104	COVID-19	ADCY9	567	16	3998388	4171186	143	31	3279131	8.0577	3.8858e-16
ENSG00000162267	COVID-19	ITIH3	123	3	52823784	52848025	22	3	3279131	7.707	6.4393e-15
ENSG00000162302	COVID-19	RPS6KA4	442	11	64121620	64144687	9	2	3279131	3.0837	0.0010222
ENSG00000162344	COVID-19	FGF19	445	11	69508000	69524410	2	1	3279131	5.5011	1.8867e-08
ENSG00000162366	COVID-19	PDZK1IP1	17	1	47644265	47661716	6	2	3279131	5.6818	6.6635e-09
ENSG00000162367	COVID-19	TAL1	17	1	47676962	47702892	13	3	3279131	7.6965	6.9944e-15
ENSG00000162373	COVID-19	BEND5	18	1	49188195	49247641	50	9	3279131	6.2058	2.7218e-10
ENSG00000162374	COVID-19	ELAVL4	18	1	50508686	50674458	85	14	3279131	7.3102	1.3334e-13
ENSG00000162413	COVID-19	KLHL21	3	1	6645784	6679667	14	4	3279131	6.7953	5.4037e-12
ENSG00000162517	COVID-19	PEF1	10	1	32090463	32115497	19	2	3279131	5.4229	2.932e-08
ENSG00000162522	COVID-19	KIAA1522	11	1	33202486	33245571	13	4	3279131	6.2196	2.4917e-10
ENSG00000162613	COVID-19	FUBP1	25	1	78404740	78449794	25	4	3279131	2.8303	0.0023251
ENSG00000162614	COVID-19	NEXN	25	1	78349198	78414580	17	5	3279131	6.0983	5.3615e-10
ENSG00000162616	COVID-19	DNAJB4	25	1	78439859	78488648	17	5	3279131	6.0543	7.0508e-10
ENSG00000162621	COVID-19	LRRC53	24	1	74930562	74983298	32	3	3279131	4.3776	5.9991e-06
ENSG00000162631	COVID-19	NTNG1	31	1	107677629	108031080	327	47	3279131	7.4133	6.1598e-14
ENSG00000162650	COVID-19	ATXN7L2	32	1	110021101	110040426	13	2	3279131	4.7637	9.505e-07
ENSG00000162670	COVID-19	BRINP3	43	1	190061792	190451759	280	19	3279131	6.8112	4.8388e-12
ENSG00000162676	COVID-19	GFI1	28	1	92935319	92957433	11	2	3279131	4.3634	6.403e-06
ENSG00000162753	COVID-19	SLC9C2	41	1	173464603	173577233	102	7	3279131	1.1862	0.11777
ENSG00000162877	COVID-19	PM20D1	47	1	205792150	205824260	24	7	3279131	3.2981	0.00048679
ENSG00000162944	COVID-19	RFTN2	99	2	198427948	198545769	43	4	3279131	5.7378	4.7965e-09
ENSG00000162989	COVID-19	KCNJ3	88	2	155549811	155719863	194	30	3279131	2.3955	0.0082977
ENSG00000163053	COVID-19	SLC16A14	108	2	230894698	230938715	25	7	3279131	1.3902	0.082233
ENSG00000163069	COVID-19	SGCB	176	4	52881872	52909648	11	2	3279131	4.9536	3.6419e-07
ENSG00000163071	COVID-19	SPATA18	176	4	52912497	52968458	29	4	3279131	4.8833	5.2173e-07
ENSG00000163104	COVID-19	SMARCAD1	185	4	95123762	95217443	67	5	3279131	4.1779	1.4712e-05
ENSG00000163131	COVID-19	CTSS	37	1	150697672	150743433	9	2	3279131	2.3853	0.0085319
ENSG00000163141	COVID-19	BNIPL	37	1	151004046	151025076	9	3	3279131	7.9284	1.1102e-15
ENSG00000163154	COVID-19	TNFAIP8L2	37	1	151124105	151137225	3	2	3279131	3.096	0.00098062
ENSG00000163155	COVID-19	LYSMD1	37	1	151127224	151143424	3	2	3279131	3.096	0.00098062
ENSG00000163156	COVID-19	SCNM1	37	1	151124140	151147773	4	2	3279131	3.6702	0.00012116
ENSG00000163297	COVID-19	ANTXR2	181	4	80817303	81051608	125	14	3279131	5.0052	2.7908e-07
ENSG00000163320	COVID-19	CGGBP1	135	3	88096094	88204035	76	2	3279131	6.1094	5e-10
ENSG00000163344	COVID-19	PMVK	38	1	154892210	154914467	12	2	3279131	4.8711	5.5489e-07
ENSG00000163346	COVID-19	PBXIP1	38	1	154911552	154933599	10	2	3279131	4.5517	2.6608e-06
ENSG00000163348	COVID-19	PYGO2	38	1	154924502	154941329	3	1	3279131	3.1881	0.00071595
ENSG00000163354	COVID-19	DCST2	38	1	154985996	155011257	13	2	3279131	4.2516	1.0611e-05
ENSG00000163357	COVID-19	DCST1	38	1	155001300	155028406	10	2	3279131	2.7204	0.0032604
ENSG00000163374	COVID-19	YY1AP1	38	1	155624237	155663791	7	1	3279131	1.2011	0.11486
ENSG00000163431	COVID-19	LMOD1	46	1	201860580	201920715	45	9	3279131	6.1094	5e-10
ENSG00000163462	COVID-19	TRIM46	38	1	155140873	155162447	9	2	3279131	7.911	1.2768e-15
ENSG00000163463	COVID-19	KRTCAP2	38	1	155136884	155150951	6	2	3279131	7.3049	1.3878e-13
ENSG00000163479	COVID-19	SSR2	38	1	155973839	155995750	10	1	3279131	5.6614	7.5052e-09
ENSG00000163481	COVID-19	RNF25	106	2	219523587	219542134	18	3	3279131	6.123	4.5912e-10
ENSG00000163482	COVID-19	STK36	106	2	219531749	219572439	19	3	3279131	6.7647	6.679e-12
ENSG00000163501	COVID-19	IHH	106	2	219914142	219930189	15	3	3279131	2.7414	0.0030592
ENSG00000163507	COVID-19	KIAA1524	140	3	108263716	108313491	22	5	3279131	5.4744	2.1952e-08
ENSG00000163515	COVID-19	RETNLB	140	3	108457271	108481231	25	5	3279131	4.1106	1.9736e-05
ENSG00000163516	COVID-19	ANKZF1	106	2	220089479	220106391	6	2	3279131	5.6268	9.1792e-09
ENSG00000163521	COVID-19	GLB1L	106	2	220096328	220115200	6	2	3279131	5.4441	2.6039e-08
ENSG00000163577	COVID-19	EIF5A2	156	3	170601204	170631482	9	2	3279131	6.4534	5.4691e-11
ENSG00000163581	COVID-19	SLC2A2	156	3	170709137	170749539	36	3	3279131	6.3296	1.2286e-10
ENSG00000163584	COVID-19	RPL22L1	156	3	170577664	170593272	10	3	3279131	5.5101	1.7931e-08
ENSG00000163596	COVID-19	ICA1L	100	2	203635690	203741708	35	7	3279131	5.8296	2.7776e-09
ENSG00000163618	COVID-19	CADPS	127	3	62379022	62866054	624	69	3279131	7.8997	1.3974e-15
ENSG00000163644	COVID-19	PPM1K	182	4	89173772	89210921	17	3	3279131	5.5542	1.3948e-08
ENSG00000163659	COVID-19	TIPARP	153	3	156386024	156429559	31	3	3279131	2.4545	0.0070536
ENSG00000163660	COVID-19	CCNL1	153	3	156859297	156883549	13	2	3279131	5.9049	1.7643e-09
ENSG00000163795	COVID-19	ZNF513	57	2	27595098	27608657	6	1	3279131	0.35905	0.35978
ENSG00000163798	COVID-19	SLC4A1AP	57	2	27881338	27922840	4	2	3279131	3.0192	0.0012671
ENSG00000163806	COVID-19	SPDYA	58	2	29000383	29078477	19	3	3279131	5.5829	1.1827e-08
ENSG00000163811	COVID-19	WDR43	58	2	29112509	29176088	74	6	3279131	2.6583	0.0039264
ENSG00000163817	COVID-19	SLC6A20	122	3	45791942	45843027	50	15	3279131	7.6785	8.0491e-15
ENSG00000163818	COVID-19	LZTFL1	122	3	45859808	45962534	65	13	3279131	6.1094	5e-10
ENSG00000163820	COVID-19	FYCO1	122	3	45954396	46042316	76	8	3279131	6.1094	5e-10
ENSG00000163823	COVID-19	CCR1	122	3	46238200	46254887	17	2	3279131	6.3684	9.5525e-11
ENSG00000163872	COVID-19	YEATS2	161	3	183410606	183535413	79	4	3279131	4.6694	1.5107e-06
ENSG00000163874	COVID-19	ZC3H12A	13	1	37935153	37954980	4	2	3279131	2.1921	0.014186
ENSG00000163875	COVID-19	MEAF6	13	1	37953176	37985375	16	4	3279131	1.7881	0.03688
ENSG00000163877	COVID-19	SNIP1	13	1	37995050	38024903	12	4	3279131	2.0399	0.020682
ENSG00000163879	COVID-19	DNALI1	13	1	38017520	38037458	12	3	3279131	4.2119	1.2663e-05
ENSG00000163909	COVID-19	HEYL	14	1	40084825	40110617	13	5	3279131	3.5606	0.00018498
ENSG00000163930	COVID-19	BAP1	123	3	52430029	52449366	8	2	3279131	3.4355	0.0002957
ENSG00000163933	COVID-19	RFT1	123	3	53117499	53169478	46	3	3279131	5.3865	3.5929e-08
ENSG00000163935	COVID-19	SFMBT1	123	3	52932588	53085766	65	7	3279131	6.8353	4.0917e-12
ENSG00000163938	COVID-19	GNL3	123	3	52710172	52733508	11	1	3279131	4.5326	2.9127e-06
ENSG00000163939	COVID-19	PBRM1	123	3	52574368	52724933	61	2	3279131	5.614	9.8857e-09
ENSG00000163960	COVID-19	UBXN7	164	3	196069533	196164345	22	4	3279131	5.1065	1.6409e-07
ENSG00000164037	COVID-19	SLC9B1	187	4	103801205	103945896	61	3	3279131	4.8947	4.9225e-07
ENSG00000164038	COVID-19	SLC9B2	187	4	103936025	104011986	29	6	3279131	5.2166	9.1139e-08
ENSG00000164039	COVID-19	BDH2	187	4	103995592	104026040	28	3	3279131	2.451	0.0071229
ENSG00000164061	COVID-19	BSN	123	3	49586922	49713978	49	5	3279131	7.7325	5.2736e-15
ENSG00000164062	COVID-19	APEH	123	3	49706435	49726396	8	2	3279131	5.9112	1.6979e-09
ENSG00000164068	COVID-19	RNF123	123	3	49721932	49763962	8	2	3279131	6.4628	5.1397e-11
ENSG00000164076	COVID-19	CAMKV	123	3	49890421	49912655	15	3	3279131	7.6785	8.0491e-15
ENSG00000164077	COVID-19	MON1A	123	3	49941302	49972606	6	1	3279131	6.1094	5e-10
ENSG00000164078	COVID-19	MST1R	123	3	49919435	49946299	8	2	3279131	7.3109	1.3267e-13
ENSG00000164080	COVID-19	RAD54L2	123	3	51570160	51707683	20	3	3279131	5.4247	2.9031e-08
ENSG00000164081	COVID-19	TEX264	123	3	51691709	51743339	7	2	3279131	5.0834	1.8533e-07
ENSG00000164082	COVID-19	GRM2	123	3	51736086	51757629	5	2	3279131	5.6706	7.1167e-09
ENSG00000164088	COVID-19	PPM1M	123	3	52274841	52289613	4	2	3279131	5.5228	1.6682e-08
ENSG00000164091	COVID-19	WDR82	123	3	52283437	52327036	11	3	3279131	4.4759	3.8045e-06
ENSG00000164162	COVID-19	ANAPC10	195	4	145883264	146024693	24	4	3279131	3.7283	9.64e-05
ENSG00000164163	COVID-19	ABCE1	195	4	146014084	146055331	9	3	3279131	5.1942	1.0278e-07
ENSG00000164164	COVID-19	OTUD4	195	4	146026990	146106313	16	4	3279131	4.9292	4.1289e-07
ENSG00000164180	COVID-19	TMEM161B	218	5	87480450	87570293	43	5	3279131	6.6915	1.1047e-11
ENSG00000164307	COVID-19	ERAP1	221	5	96091521	96148803	119	16	3279131	5.6312	8.948e-09
ENSG00000164330	COVID-19	EBF1	240	5	158117928	158531769	322	35	3279131	5.1994	9.9983e-08
ENSG00000164438	COVID-19	TLX3	243	5	170731288	170744138	6	2	3279131	5.7217	5.2738e-09
ENSG00000164508	COVID-19	HIST1H2AA	255	6	25721291	25731790	16	2	3279131	5.3391	4.67e-08
ENSG00000164535	COVID-19	DAGLB	296	7	6443757	6528821	55	11	3279131	5.213	9.2903e-08
ENSG00000164574	COVID-19	GALNT10	239	5	153565290	153805544	359	35	3279131	5.445	2.5899e-08
ENSG00000164631	COVID-19	ZNF12	296	7	6723064	6751554	17	5	3279131	4.3797	5.9434e-06
ENSG00000164663	COVID-19	USP49	261	6	41752634	41868099	42	6	3279131	3.5648	0.00018206
ENSG00000164733	COVID-19	CTSB	334	8	11695033	11731957	39	6	3279131	3.6898	0.00011222
ENSG00000164749	COVID-19	HNF4G	351	8	76315149	76484078	234	23	3279131	7.0622	8.1934e-13
ENSG00000164867	COVID-19	NOS3	332	7	150683083	150716676	11	4	3279131	4.8636	5.7634e-07
ENSG00000164893	COVID-19	SLC7A13	354	8	87221281	87338375	100	12	3279131	5.2301	8.4724e-08
ENSG00000164924	COVID-19	YWHAZ	358	8	101923753	101970616	24	4	3279131	4.7401	1.068e-06
ENSG00000164944	COVID-19	KIAA1429	357	8	95494921	95570757	63	8	3279131	5.792	3.4787e-09
ENSG00000164975	COVID-19	SNAPC3	371	9	15417702	15470951	46	5	3279131	3.3696	0.0003764
ENSG00000164985	COVID-19	PSIP1	371	9	15459064	15516017	37	5	3279131	4.0958	2.1039e-05
ENSG00000164989	COVID-19	CCDC171	371	9	15547895	16066661	563	13	3279131	8.5627	5.5141e-18
ENSG00000165030	COVID-19	NFIL3	386	9	94166327	94191144	21	4	3279131	6.3165	1.3376e-10
ENSG00000165138	COVID-19	ANKS6	388	9	101488611	101564247	51	7	3279131	5.0479	2.2339e-07
ENSG00000165325	COVID-19	CCDC67	451	11	93058137	93176653	108	9	3279131	3.6212	0.00014662
ENSG00000165392	COVID-19	WRN	342	8	30886317	31036285	137	18	3279131	4.4578	4.1401e-06
ENSG00000165476	COVID-19	REEP3	411	10	65276123	65389883	79	9	3279131	6.8311	4.2135e-12
ENSG00000165496	COVID-19	RPL10L	525	14	47115222	47126028	13	3	3279131	4.9697	3.3523e-07
ENSG00000165752	COVID-19	STK32C	426	10	134015996	134150351	109	17	3279131	4.0469	2.5946e-05
ENSG00000165861	COVID-19	ZFYVE1	529	14	73431159	73498920	56	8	3279131	3.1202	0.00090374
ENSG00000165879	COVID-19	FRAT1	417	10	99074022	99086672	5	2	3279131	4.6232	1.8896e-06
ENSG00000165912	COVID-19	PACSIN3	439	11	47194076	47212994	6	2	3279131	2.2672	0.011689
ENSG00000165915	COVID-19	SLC39A13	439	11	47423683	47443047	16	2	3279131	6.1094	5e-10
ENSG00000165916	COVID-19	PSMC3	439	11	47435320	47452993	17	3	3279131	6.2648	1.8667e-10
ENSG00000165917	COVID-19	RAPSN	439	11	47454308	47475730	15	3	3279131	7.7451	4.774e-15
ENSG00000165923	COVID-19	AGBL2	439	11	47676143	47741941	26	4	3279131	7.7866	3.4417e-15
ENSG00000165966	COVID-19	PDZRN4	472	12	41577250	41973392	537	25	3279131	6.7816	5.9407e-12
ENSG00000166002	COVID-19	SMCO4	451	11	93206638	93281674	82	11	3279131	4.7165	1.1998e-06
ENSG00000166024	COVID-19	R3HCC1L	418	10	99889387	100009654	65	5	3279131	6.3306	1.2207e-10
ENSG00000166035	COVID-19	LIPC	549	15	58697768	58866151	232	49	3279131	3.125	0.00088891
ENSG00000166118	COVID-19	SPATA19	461	11	133705526	133720433	20	2	3279131	4.6057	2.0556e-06
ENSG00000166126	COVID-19	AMN	540	14	103383993	103404933	7	3	3279131	5.0742	1.9452e-07
ENSG00000166165	COVID-19	CKB	540	14	103980996	103994448	4	2	3279131	7.1146	5.6133e-13
ENSG00000166166	COVID-19	TRMT61A	540	14	103990521	104008410	13	3	3279131	6.3501	1.0755e-10
ENSG00000166167	COVID-19	BTRC	419	10	103108820	103322078	129	7	3279131	4.8177	7.2618e-07
ENSG00000166169	COVID-19	POLL	419	10	103333639	103353027	13	2	3279131	1.7049	0.044109
ENSG00000166170	COVID-19	BAG5	540	14	104017881	104034168	12	3	3279131	6.0596	6.8229e-10
ENSG00000166171	COVID-19	DPCD	419	10	103325317	103374425	34	4	3279131	2.7879	0.0026524
ENSG00000166181	COVID-19	API5	437	11	43328513	43371079	24	9	3279131	5.6359	8.7055e-09
ENSG00000166192	COVID-19	SENP8	555	15	72401599	72438311	14	2	3279131	4.3051	8.3462e-06
ENSG00000166199	COVID-19	ALKBH3	437	11	43897361	43946816	62	8	3279131	6.4521	5.5156e-11
ENSG00000166206	COVID-19	GABRB3	541	15	26783693	27189686	336	50	3279131	4.7977	8.0255e-07
ENSG00000166272	COVID-19	WBP1L	420	10	104498727	104581021	86	11	3279131	4.8262	6.9584e-07
ENSG00000166275	COVID-19	C10orf32	420	10	104608980	104629718	17	3	3279131	7.7016	6.7168e-15
ENSG00000166436	COVID-19	TRIM66	429	11	8628584	8698413	43	5	3279131	7.7592	4.2744e-15
ENSG00000166441	COVID-19	RPL27A	429	11	8698958	8741306	23	6	3279131	2.2101	0.01355
ENSG00000166477	COVID-19	LEO1	547	15	52225222	52269003	21	2	3279131	5.6451	8.2549e-09
ENSG00000166501	COVID-19	PRKCB	573	16	23842322	24236932	343	52	3279131	3.7509	8.8095e-05
ENSG00000166510	COVID-19	CCDC68	624	18	52563740	52631739	34	6	3279131	6.2356	2.2499e-10
ENSG00000166582	COVID-19	CENPV	591	17	16240848	16261970	8	2	3279131	3.2899	0.00050113
ENSG00000166603	COVID-19	MC4R	627	18	58033564	58045001	12	4	3279131	7.8821	1.6098e-15
ENSG00000166869	COVID-19	CHP2	573	16	23760948	23775272	11	3	3279131	4.6458	1.6941e-06
ENSG00000166938	COVID-19	DIS3L	553	15	66580555	66631236	23	6	3279131	4.7221	1.1674e-06
ENSG00000166963	COVID-19	MAP1A	545	15	43798156	43828818	14	2	3279131	4.0949	2.1119e-05
ENSG00000166971	COVID-19	AKTIP	578	16	53519952	53543323	13	3	3279131	1.9391	0.026243
ENSG00000167004	COVID-19	PDIA3	545	15	44033590	44070477	18	3	3279131	5.3579	4.2109e-08
ENSG00000167005	COVID-19	NUDT21	579	16	56458045	56491111	13	3	3279131	4.7763	8.9278e-07
ENSG00000167011	COVID-19	NAT16	319	7	100808774	100828557	11	1	3279131	2.9659	0.0015092
ENSG00000167074	COVID-19	TEF	684	22	41758337	41800330	17	2	3279131	2.3695	0.0089055
ENSG00000167077	COVID-19	MEI1	684	22	42090503	42200460	71	4	3279131	2.94	0.0016408
ENSG00000167080	COVID-19	B4GALNT2	600	17	47204822	47252351	26	7	3279131	2.9357	0.0016637
ENSG00000167110	COVID-19	GOLGA2	399	9	131013108	131043274	15	3	3279131	6.4645	5.0829e-11
ENSG00000167112	COVID-19	TRUB2	399	9	131066382	131090021	6	2	3279131	5.4898	2.0116e-08
ENSG00000167113	COVID-19	COQ4	399	9	131079815	131101351	4	1	3279131	5.1504	1.2995e-07
ENSG00000167114	COVID-19	SLC27A4	399	9	131097925	131128749	6	2	3279131	6.2568	1.9651e-10
ENSG00000167118	COVID-19	URM1	399	9	131128598	131158015	9	3	3279131	6.3656	9.7245e-11
ENSG00000167123	COVID-19	CERCAM	399	9	131169030	131204626	11	1	3279131	3.684	0.00011481
ENSG00000167139	COVID-19	TBC1D21	555	15	74160949	74186555	20	4	3279131	1.8607	0.031395
ENSG00000167182	COVID-19	SP2	600	17	45968516	46011323	22	4	3279131	3.0352	0.0012017
ENSG00000167183	COVID-19	PRR15L	600	17	46024333	46040244	18	5	3279131	5.9288	1.5261e-09
ENSG00000167191	COVID-19	GPRC5B	572	16	19863616	19902489	21	6	3279131	7.8778	1.6653e-15
ENSG00000167194	COVID-19	C16orf92	576	16	30029655	30044057	6	1	3279131	6.7664	6.6028e-12
ENSG00000167216	COVID-19	KATNAL2	621	18	44492455	44632658	60	6	3279131	2.9484	0.0015971
ENSG00000167220	COVID-19	HDHD2	621	18	44628774	44681891	44	6	3279131	3.3579	0.00039275
ENSG00000167257	COVID-19	RNF214	454	11	117098341	117162161	19	3	3279131	1.1236	0.13059
ENSG00000167286	COVID-19	CD3D	455	11	118204669	118218459	9	3	3279131	1.5734	0.057818
ENSG00000167371	COVID-19	PRRT2	576	16	29818177	29832201	3	1	3279131	6.1094	5e-10
ENSG00000167394	COVID-19	ZNF668	576	16	31067164	31090641	9	2	3279131	7.4584	4.3798e-14
ENSG00000167395	COVID-19	ZNF646	576	16	31080743	31100517	8	2	3279131	7.4093	6.3505e-14
ENSG00000167397	COVID-19	VKORC1	576	16	31097163	31112301	2	1	3279131	6.1094	5e-10
ENSG00000167487	COVID-19	KLHL26	637	19	18742775	18786309	25	5	3279131	4.4694	3.9212e-06
ENSG00000167491	COVID-19	GATAD2A	637	19	19491635	19624740	55	4	3279131	5.0045	2.8007e-07
ENSG00000167535	COVID-19	CACNB3	474	12	49202577	49227724	8	3	3279131	4.8241	7.0334e-07
ENSG00000167548	COVID-19	KMT2D	474	12	49407758	49458557	13	2	3279131	5.3103	5.4736e-08
ENSG00000167549	COVID-19	CORO6	593	17	27936774	27954925	3	1	3279131	5.5515	1.4165e-08
ENSG00000167550	COVID-19	RHEBL1	474	12	49453468	49468808	3	1	3279131	5.0295	2.4589e-07
ENSG00000167553	COVID-19	TUBA1C	474	12	49577519	49672114	30	6	3279131	4.0017	3.1441e-05
ENSG00000167566	COVID-19	NCKAP5L	474	12	50179929	50227533	26	4	3279131	7.8017	3.0531e-15
ENSG00000167625	COVID-19	ZNF526	640	19	42719423	42737353	2	1	3279131	4.6427	1.7198e-06
ENSG00000167657	COVID-19	DAPK3	634	19	3953451	3976121	13	3	3279131	0.74548	0.22799
ENSG00000167658	COVID-19	EEF2	634	19	3971054	3990467	8	2	3279131	4.8362	6.618e-07
ENSG00000167670	COVID-19	CHAF1A	634	19	4397659	4450015	27	4	3279131	4.7331	1.1058e-06
ENSG00000167671	COVID-19	UBXN6	634	19	4439996	4462819	10	2	3279131	4.8904	5.031e-07
ENSG00000167720	COVID-19	SRR	588	17	2201677	2233554	8	3	3279131	6.6115	1.9022e-11
ENSG00000167721	COVID-19	TSR1	588	17	2220797	2245801	6	2	3279131	4.5606	2.5508e-06
ENSG00000167815	COVID-19	PRDX2	636	19	12902634	12917694	4	2	3279131	2.3195	0.010184
ENSG00000167842	COVID-19	MIS12	589	17	5384605	5399134	33	4	3279131	3.3757	0.00036815
ENSG00000167914	COVID-19	GSDMA	596	17	38114226	38139019	12	2	3279131	4.9376	3.9548e-07
ENSG00000167962	COVID-19	ZNF598	566	16	2042655	2064824	8	2	3279131	0.73373	0.23156
ENSG00000168036	COVID-19	CTNNB1	119	3	41231328	41306587	48	4	3279131	5.6319	8.9109e-09
ENSG00000168038	COVID-19	ULK4	119	3	41283090	42008922	567	28	3279131	5.6856	6.516e-09
ENSG00000168056	COVID-19	LTBP3	443	11	65301276	65331401	4	1	3279131	4.5617	2.5366e-06
ENSG00000168071	COVID-19	CCDC88B	442	11	64102695	64130006	9	2	3279131	3.6345	0.00013928
ENSG00000168092	COVID-19	PAFAH1B2	454	11	117009983	117052610	20	3	3279131	2.9749	0.0014656
ENSG00000168116	COVID-19	KIAA1586	267	6	56906347	56925023	5	1	3279131	1.8512	0.032071
ENSG00000168135	COVID-19	KCNJ4	683	22	38817332	38856205	33	8	3279131	2.0837	0.018593
ENSG00000168137	COVID-19	SETD5	111	3	9434299	9525924	39	6	3279131	4.37	6.2126e-06
ENSG00000168228	COVID-19	ZCCHC4	170	4	25309407	25377005	79	9	3279131	6.3892	8.3389e-11
ENSG00000168237	COVID-19	GLYCTK	123	3	52316105	52334272	8	2	3279131	4.2634	1.0066e-05
ENSG00000168268	COVID-19	NT5DC2	123	3	52553386	52574070	11	1	3279131	5.3953	3.4199e-08
ENSG00000168273	COVID-19	SMIM4	123	3	52563029	52618253	28	2	3279131	5.5522	1.4107e-08
ENSG00000168274	COVID-19	HIST1H2AE	255	6	26212165	26222711	7	1	3279131	2.1189	0.017049
ENSG00000168298	COVID-19	HIST1H1E	255	6	26151559	26162343	7	3	3279131	5.9125	1.6843e-09
ENSG00000168439	COVID-19	STIP1	442	11	63947744	63977015	12	2	3279131	3.852	5.858e-05
ENSG00000168488	COVID-19	ATXN2L	575	16	28829356	28853558	9	1	3279131	6.1094	5e-10
ENSG00000168591	COVID-19	TMUB2	599	17	42259338	42274099	6	1	3279131	4.7315	1.1143e-06
ENSG00000168702	COVID-19	LRP1B	84	2	140983992	142894270	2376	165	3279131	7.4392	5.0664e-14
ENSG00000168765	COVID-19	GSTM4	32	1	110193703	110213118	14	3	3279131	1.9595	0.025026
ENSG00000168779	COVID-19	SHOX2	154	3	157809948	157829292	11	1	3279131	3.2972	0.0004882
ENSG00000168781	COVID-19	PPIP5K1	545	15	43820660	43887430	10	2	3279131	5.2525	7.5043e-08
ENSG00000168803	COVID-19	ADAL	545	15	43617872	43651096	16	3	3279131	4.5342	2.8906e-06
ENSG00000168806	COVID-19	LCMT2	545	15	43614974	43627803	5	2	3279131	3.9349	4.1615e-05
ENSG00000168807	COVID-19	SNTB2	582	16	69216032	69347955	35	4	3279131	2.2798	0.011308
ENSG00000168843	COVID-19	FSTL5	199	4	162300049	163090187	691	72	3279131	5.2211	8.891e-08
ENSG00000168872	COVID-19	DDX19A	582	16	70375732	70412286	3	1	3279131	6.1094	5e-10
ENSG00000168917	COVID-19	SLC35G2	149	3	136532489	136579734	27	2	3279131	6.8237	4.435e-12
ENSG00000168944	COVID-19	CEP120	230	5	122675579	122764286	110	9	3279131	6.1094	5e-10
ENSG00000168970	COVID-19	JMJD7-PLA2G4B	544	15	42115293	42145353	33	5	3279131	4.8021	7.8524e-07
ENSG00000169032	COVID-19	MAP2K1	553	15	66674155	66789650	71	9	3279131	5.7072	5.7413e-09
ENSG00000169217	COVID-19	CD2BP2	576	16	30357087	30371682	3	1	3279131	4.5441	2.7586e-06
ENSG00000169218	COVID-19	RSPO1	13	1	38071951	38105595	14	5	3279131	2.9621	0.0015276
ENSG00000169221	COVID-19	TBC1D10B	576	16	30363423	30386585	7	2	3279131	5.1041	1.6616e-07
ENSG00000169231	COVID-19	THBS3	38	1	155160379	155183842	3	1	3279131	6.1094	5e-10
ENSG00000169241	COVID-19	SLC50A1	38	1	155102820	155116329	4	1	3279131	6.8738	3.1246e-12
ENSG00000169242	COVID-19	EFNA1	38	1	155094936	155112333	5	2	3279131	7.2162	2.6723e-13
ENSG00000169340	COVID-19	PDILT	572	16	20365492	20421059	56	9	3279131	6.1094	5e-10
ENSG00000169344	COVID-19	UMOD	572	16	20339374	20372623	30	7	3279131	6.9891	1.3831e-12
ENSG00000169347	COVID-19	GP2	572	16	20315894	20344130	26	7	3279131	0.58931	0.27783
ENSG00000169379	COVID-19	ARL13B	137	3	93693983	93779512	14	4	3279131	7.286	1.5959e-13
ENSG00000169567	COVID-19	HINT1	232	5	130489720	130512428	13	2	3279131	2.0625	0.019578
ENSG00000169592	COVID-19	INO80E	576	16	30001615	30022114	6	2	3279131	6.1094	5e-10
ENSG00000169599	COVID-19	NFU1	73	2	69617882	69669760	28	2	3279131	5.045	2.2674e-07
ENSG00000169641	COVID-19	LUZP1	9	1	23405516	23509301	42	5	3279131	5.598	1.0841e-08
ENSG00000169682	COVID-19	SPNS1	575	16	28980542	29000869	8	2	3279131	7.0267	1.0573e-12
ENSG00000169710	COVID-19	FASN	610	17	80031214	80061208	10	2	3279131	4.9349	4.0092e-07
ENSG00000169744	COVID-19	LDB2	166	4	16498164	16905432	362	60	3279131	5.3576	4.2176e-08
ENSG00000169760	COVID-19	NLGN1	157:158	3	173109074	174009434	897	82	3279131	6.2394	2.1964e-10
ENSG00000169783	COVID-19	LINGO1	558	15	77900369	78118242	163	25	3279131	4.4922	3.5242e-06
ENSG00000169814	COVID-19	BTD	114	3	15637848	15692329	26	5	3279131	4.8297	6.8366e-07
ENSG00000169851	COVID-19	PCDH7	172	4	30717037	31153422	291	29	3279131	8.3633	3.0498e-17
ENSG00000169855	COVID-19	ROBO1	132	3	78641390	79821965	724	58	3279131	6.1185	4.723e-10
ENSG00000169856	COVID-19	ONECUT1	548	15	53044637	53088273	32	7	3279131	4.717	1.197e-06
ENSG00000169885	COVID-19	CALML6	1	1	1841266	1853735	3	1	3279131	6.1094	5e-10
ENSG00000169896	COVID-19	ITGAM	576	16	31266311	31349213	37	5	3279131	5.9486	1.3521e-09
ENSG00000169900	COVID-19	PYDC1	576	16	31222283	31233680	2	1	3279131	5.8955	1.8673e-09
ENSG00000169918	COVID-19	OTUD7A	542	15	31770329	32167992	276	22	3279131	5.0728	1.9602e-07
ENSG00000169955	COVID-19	ZNF747	576	16	30532244	30551668	3	1	3279131	6.1094	5e-10
ENSG00000169957	COVID-19	ZNF768	576	16	30530325	30543142	3	2	3279131	4.8126	7.4505e-07
ENSG00000170075	COVID-19	GPR37L1	46	1	202086986	202107720	28	6	3279131	3.0051	0.0013273
ENSG00000170185	COVID-19	USP38	194	4	144101070	144149983	31	3	3279131	4.769	9.2562e-07
ENSG00000170191	COVID-19	NANP	658	20	25588571	25609811	24	4	3279131	2.2859	0.011131
ENSG00000170289	COVID-19	CNGB3	354	8	87561205	87760903	202	30	3279131	4.6973	1.3179e-06
ENSG00000170374	COVID-19	SP7	475	12	53715362	53744099	9	1	3279131	1.8368	0.03312
ENSG00000170425	COVID-19	ADORA2B	591	17	15843231	15884060	15	3	3279131	5.1899	1.0521e-07
ENSG00000170500	COVID-19	LONRF2	77	2	100884753	100944195	64	7	3279131	7.3991	6.8556e-14
ENSG00000170515	COVID-19	PA2G4	477	12	56493103	56512691	9	2	3279131	4.7607	9.6455e-07
ENSG00000170608	COVID-19	FOXA3	642	19	46362247	46382055	10	5	3279131	4.0124	3.0058e-05
ENSG00000170653	COVID-19	ATF7	475	12	53896640	54025199	66	8	3279131	3.2241	0.00063192
ENSG00000170703	COVID-19	TTLL6	600	17	46834597	46899576	44	7	3279131	7.6767	8.1601e-15
ENSG00000170927	COVID-19	PKHD1	265	6	51475098	51957423	472	37	3279131	8.286	5.8551e-17
ENSG00000171044	COVID-19	XKR6	334	8	10748555	11063875	342	20	3279131	8.4531	1.418e-17
ENSG00000171045	COVID-19	TSNARE1	365	8	143288441	143489601	131	15	3279131	6.321	1.2995e-10
ENSG00000171055	COVID-19	FEZ2	60	2	36773570	36878230	95	8	3279131	5.0154	2.6459e-07
ENSG00000171056	COVID-19	SOX7	334	8	10576278	10702357	232	18	3279131	6.1094	5e-10
ENSG00000171060	COVID-19	C8orf74	334	8	10525147	10563103	23	6	3279131	5.7062	5.7755e-09
ENSG00000171102	COVID-19	OBP2B	401	9	136075664	136089630	14	3	3279131	5.1407	1.3689e-07
ENSG00000171103	COVID-19	TRMT61B	58	2	29067687	29098167	7	2	3279131	5.4196	2.9863e-08
ENSG00000171126	COVID-19	KCNG3	63	2	42664157	42726237	45	10	3279131	4.5778	2.3495e-06
ENSG00000171150	COVID-19	SOCS5	65	2	46921091	46995268	74	9	3279131	6.6992	1.048e-11
ENSG00000171174	COVID-19	RBKS	57	2	27999231	28118965	63	3	3279131	1.3975	0.081136
ENSG00000171202	COVID-19	TMEM126A	449	11	85354011	85372591	5	1	3279131	4.0196	2.9151e-05
ENSG00000171204	COVID-19	TMEM126B	449	11	85334629	85352580	18	4	3279131	4.9895	3.0273e-07
ENSG00000171206	COVID-19	TRIM8	420	10	104399253	104423164	10	3	3279131	7.2695	1.8036e-13
ENSG00000171246	COVID-19	NPTX1	609	17	78435948	78456643	11	4	3279131	3.6311	0.0001411
ENSG00000171303	COVID-19	KCNK3	57	2	26910619	26961288	26	4	3279131	6.7989	5.2703e-12
ENSG00000171360	COVID-19	KRT38	597	17	39587698	39602173	33	6	3279131	4.6648	1.5445e-06
ENSG00000171385	COVID-19	KCND3	33	1	112308284	112536777	329	52	3279131	4.9819	3.1486e-07
ENSG00000171401	COVID-19	KRT13	597	17	39652233	39666957	19	4	3279131	1.3143	0.09438
ENSG00000171435	COVID-19	KSR2	492	12	117885817	118411788	631	101	3279131	4.3025	8.4427e-06
ENSG00000171444	COVID-19	MCC	226	5	112352796	112829527	597	38	3279131	5.3691	3.9556e-08
ENSG00000171456	COVID-19	ASXL1	659	20	30941155	31032122	30	3	3279131	3.4581	0.00027196
ENSG00000171587	COVID-19	DSCAM	677	21	41377926	42224065	901	118	3279131	4.737	1.0845e-06
ENSG00000171604	COVID-19	CXXC5	235	5	139021884	139068467	14	3	3279131	6.5423	3.03e-11
ENSG00000171634	COVID-19	BPTF	604	17	65816640	65985494	41	2	3279131	7.5146	2.8533e-14
ENSG00000171695	COVID-19	C20orf201	672	20	62709733	62720712	3	1	3279131	5.0852	1.8364e-07
ENSG00000171700	COVID-19	RGS19	672	20	62699534	62716323	4	2	3279131	5.0526	2.1794e-07
ENSG00000171703	COVID-19	TCEA2	672	20	62676189	62708700	13	5	3279131	4.41	5.1688e-06
ENSG00000171735	COVID-19	CAMTA1	4	1	6840384	7834766	911	115	3279131	6.2024	2.7801e-10
ENSG00000171791	COVID-19	BCL2	628	18	60785579	60992361	216	53	3279131	6.1616	3.6005e-10
ENSG00000171819	COVID-19	ANGPTL7	6	1	11244398	11261038	1	1	3279131	5.9676	1.2035e-09
ENSG00000171824	COVID-19	EXOSC10	6	1	11121675	11164938	15	1	3279131	4.9994	2.8758e-07
ENSG00000171877	COVID-19	FRMD5	545	15	44157962	44492450	187	10	3279131	4.4307	4.6963e-06
ENSG00000171988	COVID-19	JMJD1C	411	10	64921981	65230722	170	10	3279131	5.0188	2.5992e-07
ENSG00000171989	COVID-19	LDHAL6B	549	15	59494042	59505705	12	2	3279131	4.6015	2.0975e-06
ENSG00000172046	COVID-19	USP19	123	3	49140479	49163371	7	2	3279131	0.9883	0.1615
ENSG00000172053	COVID-19	QARS	123	3	49128365	49147553	7	2	3279131	0.92078	0.17858
ENSG00000172137	COVID-19	CALB2	582	16	71387616	71429341	33	6	3279131	5.3739	3.853e-08
ENSG00000172215	COVID-19	CXCR6	122	3	45977425	45994845	17	4	3279131	5.8845	1.9968e-09
ENSG00000172239	COVID-19	PAIP1	205	5	43521369	43562860	15	1	3279131	2.0083	0.022303
ENSG00000172244	COVID-19	C5orf34	205	5	43481803	43520247	14	2	3279131	2.4428	0.0072879
ENSG00000172247	COVID-19	C1QTNF4	439	11	47606216	47621211	2	1	3279131	6.1094	5e-10
ENSG00000172260	COVID-19	NEGR1	23	1	71856623	72753417	624	54	3279131	6.6898	1.1171e-11
ENSG00000172262	COVID-19	ZNF131	205	5	43060278	43197123	78	10	3279131	6.7308	8.4392e-12
ENSG00000172264	COVID-19	MACROD2	654:655	20	13971015	16038842	2513	228	3279131	5.3082	5.5352e-08
ENSG00000172269	COVID-19	DPAGT1	456	11	118962213	118984041	11	2	3279131	3.0726	0.001061
ENSG00000172348	COVID-19	RCAN2	264	6	46183475	46464709	191	15	3279131	6.7966	5.3565e-12
ENSG00000172425	COVID-19	TTC36	455	11	118393187	118406912	5	2	3279131	2.2085	0.013605
ENSG00000172500	COVID-19	FIBP	443	11	65646212	65661010	7	1	3279131	5.8895	1.9368e-09
ENSG00000172543	COVID-19	CTSW	443	11	65642280	65656212	8	1	3279131	6.742	7.8095e-12
ENSG00000172554	COVID-19	SNTG2	53	2	941554	1376385	281	34	3279131	4.5019	3.3674e-06
ENSG00000172638	COVID-19	EFEMP2	443	11	65628912	65646063	9	2	3279131	5.4513	2.4996e-08
ENSG00000172728	COVID-19	FUT10	344	8	33223342	33335940	101	12	3279131	5.1815	1.1006e-07
ENSG00000172732	COVID-19	MUS81	443	11	65619597	65640124	13	2	3279131	4.3413	7.082e-06
ENSG00000172733	COVID-19	PURG	342	8	30848321	30896231	23	4	3279131	7.0223	1.0912e-12
ENSG00000172757	COVID-19	CFL1	443	11	65585493	65634497	16	2	3279131	3.8169	6.7581e-05
ENSG00000172803	COVID-19	SNX32	443	11	65596112	65629367	8	2	3279131	3.7008	0.00010745
ENSG00000172818	COVID-19	OVOL1	443	11	65549493	65569690	10	3	3279131	2.9743	0.0014681
ENSG00000172878	COVID-19	METAP1D	95	2	172859490	172952158	41	9	3279131	6.1208	4.6544e-10
ENSG00000172935	COVID-19	MRGPRF	444	11	68766863	68785877	11	3	3279131	3.7359	9.3524e-05
ENSG00000172938	COVID-19	MRGPRD	444	11	68742490	68753455	8	2	3279131	4.3916	5.6271e-06
ENSG00000172985	COVID-19	SH3RF3	80	2	109740804	110267207	384	35	3279131	3.6691	0.00012173
ENSG00000172995	COVID-19	ARPP21	117	3	35675437	35840988	150	17	3279131	5.2626	7.1024e-08
ENSG00000173064	COVID-19	HECTD4	489	12	112592992	112824896	56	4	3279131	1.3262	0.092394
ENSG00000173068	COVID-19	BNC2	372	9	16404501	16875841	592	44	3279131	6.8396	3.9697e-12
ENSG00000173080	COVID-19	RXFP4	38	1	155906480	155917625	3	1	3279131	4.4003	5.4052e-06
ENSG00000173113	COVID-19	TRMT112	442	11	64078932	64090556	5	2	3279131	6.1094	5e-10
ENSG00000173153	COVID-19	ESRRA	442	11	64068044	64089215	5	2	3279131	6.229	2.3468e-10
ENSG00000173166	COVID-19	RAPH1	100	2	204254068	204405133	64	7	3279131	3.9712	3.5751e-05
ENSG00000173171	COVID-19	MTX1	38	1	155173490	155188615	1	1	3279131	8.2183	1.0317e-16
ENSG00000173175	COVID-19	ADCY5	145	3	122996143	123173605	103	12	3279131	5.3399	4.6499e-08
ENSG00000173264	COVID-19	GPR137	442	11	64032534	64061972	8	3	3279131	4.7489	1.0229e-06
ENSG00000173273	COVID-19	TNKS	334	8	9408424	9644856	202	10	3279131	7.4464	4.7962e-14
ENSG00000173281	COVID-19	PPP1R3B	334	8	8988765	9014084	23	3	3279131	7.4549	4.4964e-14
ENSG00000173366	COVID-19	TLR9	123	3	52250097	52270206	11	3	3279131	5.9933	1.0278e-09
ENSG00000173402	COVID-19	DAG1	123	3	49501146	49578048	24	4	3279131	5.9703	1.1842e-09
ENSG00000173406	COVID-19	DAB1	20	1	57455451	59017406	1769	172	3279131	5.3487	4.4291e-08
ENSG00000173421	COVID-19	CCDC36	123	3	49230861	49300537	17	2	3279131	0.86026	0.19482
ENSG00000173442	COVID-19	EHBP1L1	443	11	65338509	65365121	7	3	3279131	3.9602	3.7438e-05
ENSG00000173452	COVID-19	TMEM196	298	7	19753933	19818221	98	8	3279131	4.9658	3.4206e-07
ENSG00000173457	COVID-19	PPP1R14B	442	11	64006956	64019413	7	2	3279131	6.0584	6.8725e-10
ENSG00000173465	COVID-19	SSSCA1	443	11	65332901	65346413	6	2	3279131	3.967	3.6395e-05
ENSG00000173473	COVID-19	SMARCC1	123	3	47621762	47828596	49	2	3279131	6.1764	3.2789e-10
ENSG00000173486	COVID-19	FKBP2	442	11	64003475	64016604	7	2	3279131	6.1703	3.4082e-10
ENSG00000173511	COVID-19	VEGFB	442	11	63997010	64011259	7	2	3279131	6.1184	4.7274e-10
ENSG00000173531	COVID-19	MST1	123	3	49716380	49731934	5	1	3279131	5.9374	1.448e-09
ENSG00000173540	COVID-19	GMPPB	123	3	49749277	49766384	3	1	3279131	5.4741	2.199e-08
ENSG00000173578	COVID-19	XCR1	122	3	46053516	46074234	12	3	3279131	7.7234	5.6621e-15
ENSG00000173585	COVID-19	CCR9	122	3	45922996	45949667	24	5	3279131	7.715	6.0507e-15
ENSG00000173662	COVID-19	TAS1R1	3	1	6610241	6644817	9	3	3279131	4.9412	3.883e-07
ENSG00000173706	COVID-19	HEG1	146	3	124679554	124779802	86	12	3279131	4.2015	1.3259e-05
ENSG00000173727	COVID-19	AP000769.1	443	11	65217728	65239028	6	2	3279131	4.1411	1.7284e-05
ENSG00000173769	COVID-19	TOPAZ1	121	3	44278378	44378590	75	6	3279131	2.6838	0.0036398
ENSG00000173826	COVID-19	KCNH6	603	17	61595695	61631338	13	3	3279131	5.9851	1.0812e-09
ENSG00000173852	COVID-19	DPY19L1	304	7	34963488	35082883	86	7	3279131	4.4096	5.1769e-06
ENSG00000173917	COVID-19	HOXB2	600	17	46613256	46628441	6	2	3279131	3.9864	3.3538e-05
ENSG00000173950	COVID-19	XXYLT1	163	3	194784008	194996896	95	17	3279131	6.745	7.6518e-12
[truncated: 3,164 more rows]

## Sheet: Supplementary Table 4
Supplementary Table 5: The significant overlapped genes shared between COVID-19 and obesity
GENE	Trait	Symbol	CHR	START	STOP	NSNPS	NPARAM	N	ZSTAT	P
ENSG00000001617	Hospitalized COVID-19	SEMA3F	3	50187478	50231508	72	11	2776599	5.5144	1.7494e-08
ENSG00000003756	Hospitalized COVID-19	RBM5	3	50121341	50161454	47	7	2776599	5.4847	2.0705e-08
ENSG00000004534	Hospitalized COVID-19	RBM6	3	49972440	50142478	278	13	2776599	5.2589	7.2477e-08
ENSG00000004864	Hospitalized COVID-19	SLC25A13	7	95744532	95956459	261	13	2776599	5.4149	3.0661e-08
ENSG00000012223	Hospitalized COVID-19	LTF	3	46472136	46531724	194	24	2776599	6.1094	5e-10
ENSG00000048828	Hospitalized COVID-19	FAM120A	9	96209004	96333397	340	20	2776599	5.9799	1.1167e-09
ENSG00000053900	Hospitalized COVID-19	ANAPC4	4	25373835	25425120	164	12	2776599	4.2027	1.3189e-05
ENSG00000054282	Hospitalized COVID-19	SDCCAG8	1	243414320	243668394	433	35	2776599	4.2717	9.7009e-06
ENSG00000065060	Hospitalized COVID-19	UHRF1BP1	6	34754857	34855915	266	16	2776599	4.6565	1.6084e-06
ENSG00000066422	Hospitalized COVID-19	ZBTB11	3	101362733	101401339	66	8	2776599	5.6768	6.8639e-09
ENSG00000073969	Hospitalized COVID-19	NSF	17	44663035	44839830	79	8	2776599	6.4453	5.7687e-11
ENSG00000076662	Hospitalized COVID-19	ICAM3	19	10439452	10455499	55	11	2776599	4.6858	1.3943e-06
ENSG00000078403	Hospitalized COVID-19	MLLT10	10	21818094	22037559	188	27	2776599	4.7062	1.2621e-06
ENSG00000081154	Hospitalized COVID-19	PCNP	3	101287939	101318281	69	11	2776599	3.8826	5.1672e-05
ENSG00000088808	Hospitalized COVID-19	PPP1R13B	14	104195089	104318927	267	10	2776599	4.493	3.5118e-06
ENSG00000089127	Hospitalized COVID-19	OAS1	12	113339582	113374990	127	4	2776599	6.9066	2.4815e-12
ENSG00000090339	Hospitalized COVID-19	ICAM1	19	10376511	10402291	59	16	2776599	4.3604	6.4898e-06
ENSG00000096395	Hospitalized COVID-19	MLN	6	33757450	33776788	78	12	2776599	3.9258	4.3225e-05
ENSG00000096433	Hospitalized COVID-19	ITPR3	6	33583142	33669351	350	32	2776599	4.1474	1.6813e-05
ENSG00000100711	Hospitalized COVID-19	ZFYVE21	14	104177067	104205005	55	10	2776599	4.3332	7.3469e-06
ENSG00000102837	Hospitalized COVID-19	OLFM4	13	53597894	53631192	101	23	2776599	3.641	0.00013579
ENSG00000105371	Hospitalized COVID-19	ICAM4	19	10392643	10404198	28	7	2776599	5.0482	2.2296e-07
ENSG00000105376	Hospitalized COVID-19	ICAM5	19	10395657	10412454	51	8	2776599	4.869	5.6075e-07
ENSG00000105397	Hospitalized COVID-19	TYK2	19	10456209	10496352	102	14	2776599	4.5001	3.3961e-06
ENSG00000105866	Hospitalized COVID-19	SP4	7	21462652	21559440	286	26	2776599	4.9352	4.0039e-07
ENSG00000106261	Hospitalized COVID-19	ZKSCAN1	7	99608204	99644312	51	10	2776599	5.4426	2.6254e-08
ENSG00000106290	Hospitalized COVID-19	TAF6	7	99699693	99722464	34	7	2776599	3.698	0.00010867
ENSG00000108379	Hospitalized COVID-19	WNT3	17	44834872	44915520	145	26	2776599	6.7762	6.1706e-12
ENSG00000111331	Hospitalized COVID-19	OAS3	12	113371157	113416054	129	13	2776599	6.5715	2.4899e-11
ENSG00000111335	Hospitalized COVID-19	OAS2	12	113411200	113454528	132	16	2776599	5.325	5.0465e-08
ENSG00000112787	Hospitalized COVID-19	FBRSL1	12	133061137	133166774	379	31	2776599	5.1868	1.0695e-07
ENSG00000114054	Hospitalized COVID-19	PCCB	3	135964148	136061738	128	16	2776599	4.5901	2.2157e-06
ENSG00000114349	Hospitalized COVID-19	GNAT1	3	50224045	50238949	17	5	2776599	5.5578	1.3659e-08
ENSG00000114391	Hospitalized COVID-19	RPL24	3	101394935	101410626	27	6	2776599	5.5573	1.37e-08
ENSG00000114439	Hospitalized COVID-19	BBX	3	107236783	107535171	526	29	2776599	5.341	4.6228e-08
ENSG00000117360	Hospitalized COVID-19	PRPF3	1	150288925	150330671	107	11	2776599	6.1142	4.8524e-10
ENSG00000118007	Hospitalized COVID-19	STAG1	3	136050077	136476220	635	24	2776599	4.9884	3.0436e-07
ENSG00000119866	Hospitalized COVID-19	BCL11A	2	60673302	60785702	169	34	2776599	5.0956	1.7387e-07
ENSG00000120071	Hospitalized COVID-19	KANSL1	17	44102282	44307733	552	5	2776599	6.5051	3.8811e-11
ENSG00000120088	Hospitalized COVID-19	CRHR1	17	43694267	43918194	1022	8	2776599	7.5306	2.5244e-14
ENSG00000120451	Hospitalized COVID-19	SNX19	11	130740331	130791404	258	11	2776599	4.1665	1.5463e-05
ENSG00000121073	Hospitalized COVID-19	SLC35B1	17	47773305	47791376	24	9	2776599	5.3228	5.1091e-08
ENSG00000121104	Hospitalized COVID-19	FAM117A	17	47782694	47871542	75	19	2776599	4.8306	6.8076e-07
ENSG00000121691	Hospitalized COVID-19	CAT	11	34455472	34498609	114	15	2776599	5.5147	1.7466e-08
ENSG00000121797	Hospitalized COVID-19	CCRL2	3	46443654	46459488	56	6	2776599	5.5631	1.3249e-08
ENSG00000121807	Hospitalized COVID-19	CCR2	3	46390225	46407419	50	7	2776599	8.014	5.5511e-16
ENSG00000122852	Hospitalized COVID-19	SFTPA1	10	81365695	81380196	71	13	2776599	4.545	2.7462e-06
ENSG00000124562	Hospitalized COVID-19	SNRPC	6	34720183	34746571	91	7	2776599	4.8475	6.2512e-07
ENSG00000126215	Hospitalized COVID-19	XRCC3	14	104158946	104186841	52	11	2776599	3.8927	4.9573e-05
ENSG00000128573	Hospitalized COVID-19	FOXP2	7	113721382	114338827	906	52	2776599	6.2162	2.5465e-10
ENSG00000129910	Hospitalized COVID-19	CDH15	16	89233175	89266900	134	17	2776599	5.1844	1.0836e-07
ENSG00000131400	Hospitalized COVID-19	NAPSA	19	50856734	50874087	33	4	2776599	6.3409	1.1424e-10
ENSG00000131408	Hospitalized COVID-19	NR1H2	19	50827910	50891239	118	12	2776599	6.3153	1.3485e-10
ENSG00000135374	Hospitalized COVID-19	ELF5	11	34495340	34540352	156	18	2776599	6.1901	3.0056e-10
ENSG00000136448	Hospitalized COVID-19	NMT1	17	43123978	43191384	197	20	2776599	5.3743	3.8437e-08
ENSG00000136504	Hospitalized COVID-19	KAT7	17	47860917	47911458	37	13	2776599	3.7509	8.8111e-05
ENSG00000137288	Hospitalized COVID-19	UQCC2	6	33657070	33684504	115	9	2776599	4.8824	5.2391e-07
ENSG00000138785	Hospitalized COVID-19	INTS12	4	106598784	106822143	484	17	2776599	4.5236	3.0403e-06
ENSG00000142002	Hospitalized COVID-19	DPP9	19	4670236	4729685	144	25	2776599	6.1094	5e-10
ENSG00000142700	Hospitalized COVID-19	DMRTA2	1	50878222	50894172	27	6	2776599	5.3176	5.2582e-08
ENSG00000143369	Hospitalized COVID-19	ECM1	1	150475538	150491265	34	7	2776599	6.5828	2.308e-11
ENSG00000143374	Hospitalized COVID-19	TARS2	1	150454887	150485078	93	10	2776599	6.1777	3.252e-10
ENSG00000143537	Hospitalized COVID-19	ADAM15	1	155018042	155040252	26	9	2776599	5.1885	1.0598e-07
ENSG00000143590	Hospitalized COVID-19	EFNA3	1	155031224	155065014	50	11	2776599	5.9001	1.8165e-09
ENSG00000143702	Hospitalized COVID-19	CEP170	1	243282730	243423650	185	17	2776599	4.9235	4.25e-07
ENSG00000144791	Hospitalized COVID-19	LIMD1	3	45591886	45732830	485	31	2776599	3.9846	3.3793e-05
ENSG00000144815	Hospitalized COVID-19	NXPE3	3	101493046	101552073	93	12	2776599	6.011	9.2198e-10
ENSG00000146555	Hospitalized COVID-19	SDK1	7	3336080	4313632	3656	105	2776599	6.5186	3.5491e-11
ENSG00000148219	Hospitalized COVID-19	ASTN2	9	119182504	120182348	2942	143	2776599	5.3667	4.0091e-08
ENSG00000152818	Hospitalized COVID-19	UTRN	6	144601837	145179170	1140	74	2776599	3.9329	4.1972e-05
ENSG00000154027	Hospitalized COVID-19	AK5	1	77742736	78030651	1001	74	2776599	4.6138	1.9765e-06
ENSG00000159110	Hospitalized COVID-19	IFNAR2	21	34597206	34642980	124	14	2776599	7.8064	2.9421e-15
ENSG00000159208	Hospitalized COVID-19	C1orf51	1	150249953	150264505	25	4	2776599	4.3857	5.7795e-06
ENSG00000159314	Hospitalized COVID-19	ARHGAP27	17	43466275	43516787	134	8	2776599	6.3548	1.0435e-10
ENSG00000160789	Hospitalized COVID-19	LMNA	1	156047364	156114880	151	12	2776599	3.9372	4.1221e-05
ENSG00000160791	Hospitalized COVID-19	CCR5	3	46406633	46422697	36	5	2776599	7.6398	1.088e-14
ENSG00000160844	Hospitalized COVID-19	GATS	7	99793283	99874855	137	14	2776599	3.8608	5.6514e-05
ENSG00000161714	Hospitalized COVID-19	PLCD3	17	43181335	43215721	80	19	2776599	4.482	3.6975e-06
ENSG00000161847	Hospitalized COVID-19	RAVER1	19	10421888	10449316	100	17	2776599	4.785	8.5489e-07
ENSG00000161896	Hospitalized COVID-19	IP6K3	6	33684444	33719762	147	20	2776599	5.5139	1.7547e-08
ENSG00000161904	Hospitalized COVID-19	LEMD2	6	33733979	33761913	105	10	2776599	3.8256	6.5232e-05
ENSG00000162434	Hospitalized COVID-19	JAK1	1	65293912	65437187	373	28	2776599	4.5655	2.4914e-06
ENSG00000163125	Hospitalized COVID-19	RPRD2	1	150330567	150454042	357	13	2776599	5.379	3.7452e-08
ENSG00000163348	Hospitalized COVID-19	PYGO2	1	154924502	154941329	10	5	2776599	3.7623	8.4178e-05
ENSG00000163354	Hospitalized COVID-19	DCST2	1	154985996	155011257	46	8	2776599	3.8197	6.6811e-05
ENSG00000163357	Hospitalized COVID-19	DCST1	1	155001300	155028406	36	9	2776599	4.4603	4.0927e-06
ENSG00000163462	Hospitalized COVID-19	TRIM46	1	155140873	155162447	33	9	2776599	4.9514	3.6843e-07
ENSG00000163463	Hospitalized COVID-19	KRTCAP2	1	155136884	155150951	20	4	2776599	4.8561	5.9853e-07
ENSG00000163817	Hospitalized COVID-19	SLC6A20	3	45791942	45843027	105	31	2776599	8.0988	2.7756e-16
ENSG00000163818	Hospitalized COVID-19	LZTFL1	3	45859808	45962534	196	27	2776599	7.4869	3.525e-14
ENSG00000163820	Hospitalized COVID-19	FYCO1	3	45954396	46042316	238	20	2776599	7.3923	7.2164e-14
ENSG00000163823	Hospitalized COVID-19	CCR1	3	46238200	46254887	43	4	2776599	6.1094	5e-10
ENSG00000163825	Hospitalized COVID-19	RTP3	3	46533981	46547439	33	5	2776599	4.7804	8.7452e-07
ENSG00000163827	Hospitalized COVID-19	LRRC2	3	46551913	46626589	266	19	2776599	5.8403	2.6056e-09
ENSG00000164061	Hospitalized COVID-19	BSN	3	49586922	49713978	161	14	2776599	5.7782	3.7742e-09
ENSG00000164062	Hospitalized COVID-19	APEH	3	49706435	49726396	22	5	2776599	4.6323	1.8077e-06
ENSG00000164068	Hospitalized COVID-19	RNF123	3	49721932	49763962	58	9	2776599	5.1425	1.3557e-07
ENSG00000164076	Hospitalized COVID-19	CAMKV	3	49890421	49912655	36	7	2776599	5.1691	1.176e-07
ENSG00000164077	Hospitalized COVID-19	MON1A	3	49941302	49972606	40	9	2776599	5.2588	7.2518e-08
ENSG00000164078	Hospitalized COVID-19	MST1R	3	49919435	49946299	26	4	2776599	4.554	2.632e-06
ENSG00000164398	Hospitalized COVID-19	ACSL6	5	131137683	131352936	321	14	2776599	4.1605	1.5877e-05
ENSG00000164399	Hospitalized COVID-19	IL3	5	131391222	131403897	22	5	2776599	4.2013	1.3272e-05
ENSG00000164400	Hospitalized COVID-19	CSF2	5	131404483	131416859	25	5	2776599	5.2215	8.8729e-08
ENSG00000166526	Hospitalized COVID-19	ZNF3	7	99656656	99685171	38	9	2776599	5.224	8.7537e-08
ENSG00000166997	Hospitalized COVID-19	CNPY4	7	99712236	99728134	17	6	2776599	3.9745	3.5262e-05
ENSG00000167807	Hospitalized COVID-19	CTD-2369P2.10	19	10411103	10431685	54	12	2776599	4.0801	2.2505e-05
ENSG00000168228	Hospitalized COVID-19	ZCCHC4	4	25309407	25377005	199	18	2776599	4.6925	1.3493e-06
ENSG00000169231	Hospitalized COVID-19	THBS3	1	155160379	155183842	26	7	2776599	7.0143	1.1555e-12
ENSG00000169241	Hospitalized COVID-19	SLC50A1	1	155102820	155116329	17	5	2776599	4.5842	2.2781e-06
ENSG00000169242	Hospitalized COVID-19	EFNA1	1	155094936	155112333	28	6	2776599	4.7317	1.1135e-06
ENSG00000172215	Hospitalized COVID-19	CXCR6	3	45977425	45994845	40	7	2776599	6.1094	5e-10
ENSG00000172992	Hospitalized COVID-19	DCAKD	17	43095708	43143473	127	14	2776599	4.6838	1.4081e-06
ENSG00000173171	Hospitalized COVID-19	MTX1	1	155173490	155188615	15	5	2776599	5.5502	1.4268e-08
ENSG00000173531	Hospitalized COVID-19	MST1	3	49716380	49731934	12	3	2776599	4.1941	1.3699e-05
ENSG00000173540	Hospitalized COVID-19	GMPPB	3	49749277	49766384	22	5	2776599	4.953	3.653e-07
ENSG00000173578	Hospitalized COVID-19	XCR1	3	46053516	46074234	74	6	2776599	6.1094	5e-10
ENSG00000173585	Hospitalized COVID-19	CCR9	3	45922996	45949667	68	11	2776599	6.1094	5e-10
ENSG00000176020	Hospitalized COVID-19	AMIGO3	3	49749267	49766349	22	5	2776599	4.953	3.653e-07
ENSG00000176095	Hospitalized COVID-19	IP6K1	3	49756727	49828975	102	10	2776599	5.2767	6.5773e-08
ENSG00000176358	Hospitalized COVID-19	TAC4	17	47910671	47930379	23	8	2776599	4.4654	3.9951e-06
ENSG00000176681	Hospitalized COVID-19	LRRC37A	17	44365099	44420160	3	1	2776599	3.5736	0.00017606
ENSG00000176715	Hospitalized COVID-19	ACSF3	16	89149783	89227254	404	23	2776599	4.3634	6.4036e-06
ENSG00000176887	Hospitalized COVID-19	SOX11	2	5827799	5846516	34	11	2776599	3.8822	5.1752e-05
ENSG00000176909	Hospitalized COVID-19	MAMSTR	19	49210999	49227978	47	6	2776599	3.713	0.00010239
ENSG00000176920	Hospitalized COVID-19	FUT2	19	49194228	49214207	57	5	2776599	4.5015	3.3743e-06
ENSG00000178951	Hospitalized COVID-19	ZBTB7A	19	4039362	4071943	76	13	2776599	3.7948	7.3882e-05
ENSG00000179085	Hospitalized COVID-19	DPM3	1	155107367	155118071	11	4	2776599	5.3462	4.4905e-08
ENSG00000180739	Hospitalized COVID-19	S1PR5	19	10618623	10633607	45	15	2776599	4.0561	2.4952e-05
ENSG00000182179	Hospitalized COVID-19	UBA7	3	49837640	49856379	16	5	2776599	5.5958	1.0978e-08
ENSG00000182504	Hospitalized COVID-19	CEP97	3	101437769	101494406	81	12	2776599	5.4402	2.6604e-08
ENSG00000183625	Hospitalized COVID-19	CCR3	3	46200096	46313197	280	14	2776599	7.4745	3.8742e-14
ENSG00000183763	Hospitalized COVID-19	TRAIP	3	49861034	49899007	47	7	2776599	5.1266	1.4753e-07
ENSG00000184012	Hospitalized COVID-19	TMPRSS2	21	42831478	42908043	349	37	2776599	3.6744	0.00011921
ENSG00000184056	Hospitalized COVID-19	VPS33B	15	91536646	91570833	100	14	2776599	5.6208	9.5018e-09
ENSG00000185052	Hospitalized COVID-19	SLC24A3	20	19188290	19708581	1553	100	2776599	4.6719	1.492e-06
ENSG00000185104	Hospitalized COVID-19	FAF1	1	50900150	51430935	682	24	2776599	4.0986	2.0785e-05
ENSG00000185294	Hospitalized COVID-19	SPPL2C	17	43917256	43929438	69	4	2776599	6.869	3.2317e-12
ENSG00000185303	Hospitalized COVID-19	SFTPA2	10	81310608	81325153	92	15	2776599	4.6989	1.3079e-06
ENSG00000185361	Hospitalized COVID-19	TNFAIP8L1	19	4634530	4660580	89	17	2776599	3.6205	0.00014703
ENSG00000185499	Hospitalized COVID-19	MUC1	1	155153300	155167707	18	7	2776599	5.7721	3.9152e-09
ENSG00000185614	Hospitalized COVID-19	FAM212A	3	49835687	49847463	9	4	2776599	4.7275	1.1363e-06
ENSG00000186868	Hospitalized COVID-19	MAPT	17	43966748	44110700	723	6	2776599	7.3134	1.3025e-13
ENSG00000187145	Hospitalized COVID-19	MRPS21	1	150261289	150286414	79	8	2776599	5.7624	4.1454e-09
ENSG00000187323	Hospitalized COVID-19	DCC	18	49861542	51062784	4442	105	2776599	8.2518	7.803e-17
ENSG00000187492	Hospitalized COVID-19	CDHR4	3	49823165	49842268	25	8	2776599	6.4281	6.4586e-11
ENSG00000188186	Hospitalized COVID-19	LAMTOR4	7	99741530	99758567	18	4	2776599	3.7841	7.7127e-05
ENSG00000188938	Hospitalized COVID-19	FAM120AOS	9	96203776	96220874	53	10	2776599	3.8655	5.5434e-05
ENSG00000196821	Hospitalized COVID-19	C6orf106	6	34550065	34669636	227	16	2776599	5.199	1.0016e-07
ENSG00000197536	Hospitalized COVID-19	C5orf56	5	131741328	131816736	213	21	2776599	4.9407	3.8931e-07
ENSG00000197724	Hospitalized COVID-19	PHF2	9	96333689	96446869	460	27	2776599	5.2284	8.5503e-08
ENSG00000197852	Hospitalized COVID-19	FAM212B	1	112218252	112303446	284	29	2776599	4.0522	2.5369e-05
ENSG00000198901	Hospitalized COVID-19	PRC1	15	91504270	91543859	134	15	2776599	3.8879	5.0559e-05
ENSG00000204682	Hospitalized COVID-19	CASC10	10	21776587	21791191	13	5	2776599	3.8278	6.4658e-05
ENSG00000205726	Hospitalized COVID-19	ITSN1	21	35009706	35277165	484	63	2776599	4.8144	7.3811e-07
ENSG00000211456	Hospitalized COVID-19	SACM1L	3	45725548	45791916	220	11	2776599	5.8441	2.5459e-09
ENSG00000214309	Hospitalized COVID-19	MBLAC1	7	99719317	99731118	16	6	2776599	3.7442	9.0502e-05
ENSG00000225190	Hospitalized COVID-19	PLEKHM1	17	43508266	43573115	153	7	2776599	5.6254	9.2552e-09
ENSG00000228008	Hospitalized COVID-19	CTD-2330K9.3	3	49936278	49959370	28	5	2776599	5.1259	1.481e-07
ENSG00000228696	Hospitalized COVID-19	ARL17B	17	44347150	44444130	35	3	2776599	4.5187	3.1104e-06
ENSG00000241837	Hospitalized COVID-19	ATP5O	21	35270757	35293284	81	14	2776599	6.1401	4.1245e-10
ENSG00000243364	Hospitalized COVID-19	EFNA4	1	155031207	155047029	23	7	2776599	4.9785	3.2044e-07
ENSG00000243646	Hospitalized COVID-19	IL10RB	21	34633663	34674539	133	15	2776599	5.0436	2.2839e-07
ENSG00000249209	Hospitalized COVID-19	AP000304.12	21	34951993	35289635	588	63	2776599	5.5842	1.1742e-08
ENSG00000249624	Hospitalized COVID-19	AP000295.9	21	34614079	34660517	122	20	2776599	7.6465	1.0325e-14
ENSG00000251246	Hospitalized COVID-19	EFNA3	1	155031224	155064283	50	11	2776599	5.9001	1.8165e-09
ENSG00000253626	Hospitalized COVID-19	EIF5AL1	10	81267357	81281188	45	8	2776599	3.6747	0.00011907
ENSG00000256762	Hospitalized COVID-19	STH	17	44071616	44082060	52	4	2776599	7.6785	8.0491e-15
ENSG00000259803	Hospitalized COVID-19	SLC22A31	16	89257406	89273072	51	8	2776599	5.3391	4.6714e-08
ENSG00000267303	Hospitalized COVID-19	CTD-2369P2.12	19	10421147	10436354	48	10	2776599	4.0458	2.6068e-05
ENSG00000267673	Hospitalized COVID-19	FDX1L	19	10411103	10431691	54	12	2776599	4.0801	2.2505e-05
ENSG00000269490	Hospitalized COVID-19	SBP1	6	33658196	33668474	42	5	2776599	4.7526	1.004e-06
ENSG00000269795	Hospitalized COVID-19	AC092782.1	1	243383058	243400911	32	6	2776599	5.0212	2.567e-07
ENSG00000273088	Hospitalized COVID-19	RP11-201K10.3	1	155136885	155164748	40	8	2776599	5.0429	2.2922e-07
ENSG00000001617	COVID-19	SEMA3F	123	3	50187478	50231508	3	3279131	7.9347	1.0547e-15
ENSG00000002016	COVID-19	RAD52	463	12	1016243	1104219	13	3279131	7.0049	1.2356e-12
ENSG00000002330	COVID-19	BAD	442	11	64032302	64057176	3	3279131	4.7489	1.0229e-06
ENSG00000002822	COVID-19	MAD1L1	293	7	1850429	2277878	19	3279131	4.7476	1.0294e-06
ENSG00000002919	COVID-19	SNX11	600	17	46175719	46205436	4	3279131	6.4484	5.6521e-11
ENSG00000003756	COVID-19	RBM5	123	3	50121341	50161454	2	3279131	7.8622	1.8874e-15
ENSG00000004487	COVID-19	KDM1A	9	1	23340941	23415182	3	3279131	7.8189	2.6645e-15
ENSG00000004534	COVID-19	RBM6	123	3	49972440	50142478	5	3279131	7.4127	6.1895e-14
ENSG00000004939	COVID-19	SLC4A1	599	17	42320753	42350509	3	3279131	4.5957	2.1567e-06
ENSG00000004948	COVID-19	CALCR	317	7	93048799	93209042	17	3279131	7.1468	4.4409e-13
ENSG00000005100	COVID-19	DHX33	589	17	5339232	5377380	7	3279131	4.274	9.5995e-06
ENSG00000005243	COVID-19	COPZ2	600	17	46098533	46120392	3	3279131	6.684	1.1623e-11
ENSG00000005844	COVID-19	ITGAL	576	16	30478979	30539506	8	3279131	7.8242	2.5535e-15
ENSG00000005955	COVID-19	GGNBP2	595	17	34895737	34951278	3	3279131	7.7259	5.5511e-15
ENSG00000006059	COVID-19	KRT33A	597	17	39497344	39512064	4	3279131	4.5172	3.1334e-06
ENSG00000006576	COVID-19	PHTF2	314	7	77423122	77591818	10	3279131	4.6649	1.544e-06
ENSG00000007866	COVID-19	TEAD3	257	6	35436374	35469853	6	3279131	6.6387	1.5822e-11
ENSG00000007923	COVID-19	DNAJC11	3	1	6689228	6766984	6	3279131	5.852	2.4287e-09
ENSG00000008130	COVID-19	NADK	1	1	1677671	1716896	1	3279131	6.1012	5.2644e-10
ENSG00000008196	COVID-19	TFAP2B	265	6	50781436	50820326	6	3279131	6.1094	5e-10
ENSG00000008838	COVID-19	MED24	596	17	38170350	38222468	5	3279131	5.4306	2.8077e-08
ENSG00000009307	COVID-19	CSDE1	34	1	115254534	115306297	3	3279131	5.0315	2.4331e-07
ENSG00000009724	COVID-19	MASP2	6	1	11081580	11112290	1	3279131	5.8027	3.2623e-09
ENSG00000010310	COVID-19	GIPR	642	19	46166502	46191982	3	3279131	7.8622	1.8874e-15
ENSG00000010318	COVID-19	PHF7	123	3	52439673	52462657	2	3279131	5.5044	1.8524e-08
ENSG00000010327	COVID-19	STAB1	123	3	52524354	52563511	4	3279131	6.2504	2.0472e-10
ENSG00000010704	COVID-19	HFE	255	6	26082509	26103571	6	3279131	7.0976	6.3488e-13
ENSG00000010818	COVID-19	HIVEP2	286	6	143067604	143271338	33	3279131	6.0377	7.8187e-10
ENSG00000011114	COVID-19	BTBD7	535	14	93698896	93804438	8	3279131	6.1094	5e-10
ENSG00000011295	COVID-19	TTC19	591	17	15897694	15953329	3	3279131	6.55	2.8766e-11
ENSG00000011478	COVID-19	QPCTL	642	19	46190741	46212247	4	3279131	7.8163	2.72e-15
ENSG00000013297	COVID-19	CLDN11	156	3	170131653	170583169	40	3279131	5.5007	1.8915e-08
ENSG00000013364	COVID-19	MVP	576	16	29826715	29864355	2	3279131	5.7969	3.3784e-09
ENSG00000016082	COVID-19	ISL1	206	5	50673921	50695564	2	3279131	4.6631	1.5577e-06
ENSG00000016391	COVID-19	CHDH	124	3	53841362	53885417	5	3279131	4.2551	1.0448e-05
ENSG00000016864	COVID-19	GLT8D1	123	3	52723505	52745048	1	3279131	5.7377	4.7981e-09
ENSG00000020256	COVID-19	ZFP64	667	20	50663202	50825847	27	3279131	4.2107	1.273e-05
ENSG00000021645	COVID-19	NRXN3	531	14	78703734	80335762	132	3279131	8.8419	4.7064e-19
ENSG00000022976	COVID-19	ZNF839	540	14	102778714	102814044	5	3279131	5.3381	4.6963e-08
ENSG00000023318	COVID-19	ERP44	390	9	102736461	102866322	6	3279131	6.2817	1.6743e-10
ENSG00000024048	COVID-19	UBR2	262	6	42526800	42666242	10	3279131	6.3446	1.1147e-10
ENSG00000025434	COVID-19	NR1H3	439	11	47264851	47295396	3	3279131	6.5941	2.1393e-11
ENSG00000028277	COVID-19	POU2F2	640	19	42585263	42705737	3	3279131	5.3292	4.9328e-08
ENSG00000029725	COVID-19	RABEP1	589	17	5180558	5294129	8	3279131	5.8866	1.9707e-09
ENSG00000030066	COVID-19	NUP160	439	11	47794639	47875107	3	3279131	6.1094	5e-10
ENSG00000030110	COVID-19	BAK1	257	6	33535329	33553019	5	3279131	6.8611	3.4159e-12
ENSG00000033030	COVID-19	ZCCHC8	494	12	122952417	122990518	2	3279131	7.6821	7.8271e-15
ENSG00000033327	COVID-19	GAB2	448	11	77921343	78134394	3	3279131	4.9769	3.2302e-07
ENSG00000034152	COVID-19	MAP2K3	592	17	21182984	21223552	2	3279131	6.3708	9.4008e-11
ENSG00000035115	COVID-19	SH3YL1	53	2	212730	271398	5	3279131	6.0093	9.3146e-10
ENSG00000035403	COVID-19	VCL	412	10	75752872	75884918	7	3279131	5.1203	1.525e-07
ENSG00000036549	COVID-19	ZZZ3	25	1	78023101	78154104	7	3279131	4.9688	3.3686e-07
ENSG00000037749	COVID-19	MFAP3	239	5	153413466	153605038	18	3279131	7.8017	3.0531e-15
ENSG00000038210	COVID-19	PI4K2B	170	4	25157263	25285714	12	3279131	4.9919	2.9889e-07
ENSG00000041353	COVID-19	RAB27B	624	18	52380091	52567747	13	3279131	6.1094	5e-10
ENSG00000041988	COVID-19	THAP3	3	1	6679926	6700646	2	3279131	5.9774	1.1334e-09
ENSG00000043143	COVID-19	JADE2	233	5	133855003	133923918	12	3279131	6.4856	4.4188e-11
ENSG00000044524	COVID-19	EPHA3	136	3	89151674	89536284	19	3279131	4.3535	6.6993e-06
ENSG00000047849	COVID-19	MAP4	123	3	47887182	48135769	3	3279131	6.3928	8.1417e-11
ENSG00000049449	COVID-19	RCN1	436	11	31828939	32132301	40	3279131	4.4389	4.5206e-06
ENSG00000052126	COVID-19	PLEKHA5	468	12	19277648	19534334	16	3279131	5.1631	1.2143e-07
ENSG00000052344	COVID-19	PRSS8	576	16	31137756	31152083	1	3279131	6.1094	5e-10
ENSG00000053900	COVID-19	ANAPC4	170	4	25373835	25425120	4	3279131	7.42	5.8564e-14
ENSG00000054282	COVID-19	SDCCAG8	52	1	243414320	243668394	16	3279131	4.6913	1.3574e-06
ENSG00000054356	COVID-19	PTPRN	106	2	220149345	220179370	3	3279131	7.4385	5.0904e-14
ENSG00000054983	COVID-19	GALC	532	14	88299164	88465009	21	3279131	5.9691	1.1929e-09
ENSG00000055118	COVID-19	KCNH2	332	7	150637049	150680403	6	3279131	7.07	7.7477e-13
ENSG00000055147	COVID-19	FAM114A2	239	5	153364688	153423496	3	3279131	6.4583	5.2938e-11
ENSG00000055955	COVID-19	ITIH4	123	3	52841991	52870495	3	3279131	6.8209	4.5231e-12
ENSG00000055957	COVID-19	ITIH1	123	3	52806603	52831078	2	3279131	6.9268	2.1516e-12
ENSG00000057935	COVID-19	MTA3	63	2	42716709	42989087	12	3279131	4.4236	4.8544e-06
ENSG00000058335	COVID-19	RASGRF1	559	15	79247289	79388115	29	3279131	5.1981	1.0065e-07
ENSG00000058453	COVID-19	CROCC	8	1	17061768	17304474	4	3279131	4.4495	4.3037e-06
ENSG00000058866	COVID-19	DGKG	162	3	185818457	186085026	46	3279131	7.3684	8.6375e-14
ENSG00000060237	COVID-19	WNK1	463	12	856759	1025618	10	3279131	7.5258	2.6201e-14
ENSG00000064995	COVID-19	TAF11	257	6	34840555	34860866	3	3279131	5.0576	2.1227e-07
ENSG00000064999	COVID-19	ANKS1A	257	6	34852042	35064179	22	3279131	7.1536	4.2277e-13
ENSG00000065054	COVID-19	SLC9A3R2	566	16	2070357	2094027	3	3279131	5.8148	3.0347e-09
ENSG00000065057	COVID-19	NTHL1	566	16	2084816	2102867	3	3279131	6.4035	7.5914e-11
ENSG00000065060	COVID-19	UHRF1BP1	257	6	34754857	34855915	6	3279131	7.6635	9.0483e-15
ENSG00000065325	COVID-19	GLP2R	590	17	9720523	9800419	10	3279131	4.9409	3.889e-07
ENSG00000065361	COVID-19	ERBB3	477	12	56468641	56502289	2	3279131	7.6285	1.1879e-14
ENSG00000066032	COVID-19	CTNNA2	74	2	79407357	80880905	185	3279131	7.24	2.2439e-13
ENSG00000066336	COVID-19	SPI1	439	11	47371411	47405127	3	3279131	6.1094	5e-10
ENSG00000066382	COVID-19	MPPED2	435	11	30401040	30613419	25	3279131	7.2411	2.2249e-13
ENSG00000066422	COVID-19	ZBTB11	138	3	101362733	101401339	2	3279131	6.1094	5e-10
ENSG00000066933	COVID-19	MYO9A	555	15	72109632	72415918	7	3279131	4.1086	1.9899e-05
ENSG00000067208	COVID-19	EVI5	28	1	92969253	93262961	7	3279131	6.5668	2.5707e-11
ENSG00000067221	COVID-19	STOML1	555	15	74270547	74291963	2	3279131	4.8304	6.8117e-07
ENSG00000067225	COVID-19	PKM	555	15	72486370	72529164	2	3279131	4.6924	1.3503e-06
ENSG00000067369	COVID-19	TP53BP1	545	15	43694407	43807926	5	3279131	5.0932	1.7603e-07
ENSG00000067560	COVID-19	RHOA	123	3	49391578	49455431	3	3279131	7.0756	7.4402e-13
ENSG00000067836	COVID-19	ROGDI	568	16	4841969	4857951	1	3279131	4.3212	7.7599e-06
ENSG00000068028	COVID-19	RASSF1	123	3	50362219	50383411	2	3279131	4.4379	4.5415e-06
ENSG00000068781	COVID-19	STON1-GTF2A1L	66	2	48752064	49008654	38	3279131	4.3225	7.7138e-06
ENSG00000069020	COVID-19	MAST4	212	5	65887176	66470423	53	3279131	4.3314	7.4086e-06
ENSG00000069275	COVID-19	NUCKS1	47	1	205676947	205724404	6	3279131	4.596	2.1537e-06
ENSG00000069667	COVID-19	RORA	550	15	60775483	61526518	139	3279131	7.824	2.5585e-15
ENSG00000069956	COVID-19	MAPK6	547	15	52239303	52363462	5	3279131	5.5361	1.5467e-08
ENSG00000070366	COVID-19	SMG6	588	17	1958133	2212065	12	3279131	5.675	6.9364e-09
ENSG00000071967	COVID-19	CYBRD1	95	2	172373757	172419643	7	3279131	4.1361	1.7661e-05
ENSG00000072609	COVID-19	CHFR	496	12	133393773	133537890	11	3279131	5.3091	5.5095e-08
ENSG00000072849	COVID-19	DERL2	589	17	5369571	5395131	7	3279131	4.7308	1.1183e-06
ENSG00000073331	COVID-19	ALPK1	189	4	113201665	113368776	31	3279131	5.269	6.8592e-08
ENSG00000073711	COVID-19	PPP2R3A	149	3	135679515	135871733	8	3279131	6.5559	2.766e-11
ENSG00000074582	COVID-19	BCS1L	106	2	219518487	219533166	2	3279131	5.1638	1.2097e-07
ENSG00000075131	COVID-19	TIPIN	553	15	66623544	66684084	5	3279131	4.6519	1.6446e-06
ENSG00000075413	COVID-19	MARK3	540	14	103846729	103975168	6	3279131	7.7222	5.7176e-15
ENSG00000075884	COVID-19	ARHGAP15	84	2	143843931	144530921	57	3279131	6.1096	4.9931e-10
ENSG00000075891	COVID-19	PAX2	419	10	102490360	102594698	7	3279131	4.3969	5.4904e-06
ENSG00000076067	COVID-19	RBMS2	477	12	56910713	56989745	7	3279131	4.862	5.8096e-07
ENSG00000076685	COVID-19	NT5C2	420	10	104840940	104958056	6	3279131	5.6626	7.4532e-09
ENSG00000077380	COVID-19	DYNC1I2	95	2	172538919	172609930	4	3279131	6.6284	1.6971e-11
ENSG00000077809	COVID-19	GTF2I	312	7	74066994	74180026	3	3279131	7.0749	7.4768e-13
ENSG00000078142	COVID-19	PIK3C3	619	18	39530171	39672794	6	3279131	7.2439	2.1805e-13
ENSG00000078304	COVID-19	PPP2R5C	540	14	102223135	102399326	21	3279131	5.966	1.2157e-09
ENSG00000078328	COVID-19	RBFOX1	569	16	6064095	7768340	295	3279131	8.5938	4.2063e-18
ENSG00000078369	COVID-19	GNB1	1	1	1711729	1827495	6	3279131	7.7059	6.4948e-15
ENSG00000078399	COVID-19	HOXA9	301	7	27197054	27215117	4	3279131	4.6031	2.0817e-06
ENSG00000078403	COVID-19	MLLT10	406	10	21818094	22037559	4	3279131	7.8698	1.7764e-15
ENSG00000078747	COVID-19	ITCH	660	20	32946041	33104198	4	3279131	4.7813	8.7086e-07
ENSG00000078804	COVID-19	TP53INP2	660	20	33287094	33306243	1	3279131	5.0366	2.3699e-07
ENSG00000079313	COVID-19	REXO1	633	19	1810248	1853452	3	3279131	7.3822	7.7827e-14
ENSG00000079459	COVID-19	FDFT1	334	8	11648082	11701818	10	3279131	7.0807	7.1732e-13
ENSG00000080854	COVID-19	IGSF9B	461	11	133773459	133831880	10	3279131	4.4446	4.4026e-06
ENSG00000081138	COVID-19	CDH7	629	18	63412488	63553638	13	3279131	5.5881	1.148e-08
ENSG00000081154	COVID-19	PCNP	138	3	101287939	101318281	4	3279131	7.6895	7.383e-15
ENSG00000081189	COVID-19	MEF2C	218	5	88008975	88204922	13	3279131	6.0523	7.1377e-10
ENSG00000081803	COVID-19	CADPS2	324	7	121953481	122531813	39	3279131	5.8685	2.1984e-09
ENSG00000082258	COVID-19	CCNT2	82	2	135670805	135721912	5	3279131	4.469	3.9295e-06
ENSG00000082438	COVID-19	COBLL1	93	2	165505134	165705189	18	3279131	5.85	2.4582e-09
ENSG00000082641	COVID-19	NFE2L1	600	17	46120691	46143849	5	3279131	7.2503	2.08e-13
ENSG00000082701	COVID-19	GSK3B	144	3	119535170	119818264	10	3279131	4.5861	2.2576e-06
ENSG00000083067	COVID-19	TRPM3	379	9	73138979	74066820	73	3279131	7.1378	4.7415e-13
ENSG00000083099	COVID-19	LYRM2	273	6	90272863	90353472	9	3279131	4.2391	1.1222e-05
ENSG00000083223	COVID-19	ZCCHC6	384	9	88897648	88974369	5	3279131	4.7467	1.034e-06
ENSG00000083642	COVID-19	PDS5B	499	13	33155564	33357157	4	3279131	6.1094	5e-10
ENSG00000084636	COVID-19	COL16A1	10	1	32112848	32174920	7	3279131	6.9107	2.4121e-12
ENSG00000084676	COVID-19	NCOA1	56	2	24709783	24998571	18	3279131	6.1094	5e-10
ENSG00000084710	COVID-19	EFR3B	56	2	25259999	25383243	11	3279131	6.1094	5e-10
ENSG00000085365	COVID-19	SCAMP1	216	5	77651339	77781562	8	3279131	4.8191	7.212e-07
ENSG00000085719	COVID-19	CPNE3	354	8	87492059	87578726	10	3279131	5.4886	2.026e-08
ENSG00000085721	COVID-19	RRN3	571	16	15148879	15193174	2	3279131	5.4387	2.6838e-08
ENSG00000086015	COVID-19	MAST2	16	1	46247659	46506796	8	3279131	6.4249	6.5957e-11
ENSG00000086504	COVID-19	MRPL28	565	16	412384	425527	2	3279131	5.258	7.282e-08
ENSG00000087074	COVID-19	PPP1R15A	644	19	49370649	49384314	2	3279131	4.7389	1.0745e-06
ENSG00000087076	COVID-19	HSD17B14	644	19	49311274	49344935	3	3279131	5.774	3.87e-09
ENSG00000087152	COVID-19	ATXN7L3	599	17	42264173	42282481	2	3279131	5.0405	2.322e-07
ENSG00000087191	COVID-19	PSMC5	603	17	61899512	61914379	1	3279131	4.1974	1.35e-05
ENSG00000087263	COVID-19	OGFOD1	579	16	56480402	56518012	5	3279131	6.1705	3.4046e-10
ENSG00000088538	COVID-19	DOCK3	123	3	50707672	51426629	5	3279131	5.6784	6.7961e-09
ENSG00000088543	COVID-19	C3orf18	123	3	50590462	50613458	1	3279131	5.4737	2.2032e-08
ENSG00000088808	COVID-19	PPP1R13B	540	14	104195089	104318927	4	3279131	5.3706	3.9228e-08
ENSG00000088833	COVID-19	NSFL1C	647	20	1417807	1459487	7	3279131	4.9636	3.4607e-07
ENSG00000089127	COVID-19	OAS1	489	12	113339582	113374990	2	3279131	6.1738	3.3337e-10
ENSG00000089169	COVID-19	RPH3A	489	12	113003184	113341686	34	3279131	6.3135	1.3644e-10
ENSG00000089280	COVID-19	FUS	576	16	31186431	31208127	1	3279131	6.1094	5e-10
ENSG00000089639	COVID-19	GMIP	637	19	19735285	19759476	3	3279131	4.1676	1.5394e-05
ENSG00000090238	COVID-19	YPEL3	576	16	30098635	30113236	2	3279131	6.2638	1.8788e-10
ENSG00000090615	COVID-19	GOLGA3	496	12	133340495	133410444	9	3279131	5.9103	1.7078e-09
ENSG00000090621	COVID-19	PABPC4	14	1	40021488	40047462	5	3279131	4.9688	3.3689e-07
ENSG00000090861	COVID-19	AARS	582	16	70281198	70328446	1	3279131	6.1094	5e-10
ENSG00000090905	COVID-19	TNRC6A	574	16	24736016	24843953	7	3279131	6.8288	4.2824e-12
ENSG00000091640	COVID-19	SPAG7	589	17	4857521	4876167	4	3279131	5.6878	6.4352e-09
ENSG00000091844	COVID-19	RGS17	287	6	153320594	153457384	14	3279131	6.6154	1.8525e-11
ENSG00000092470	COVID-19	WDR76	545	15	44114161	44165617	3	3279131	5.199	1.002e-07
ENSG00000092607	COVID-19	TBX15	36	1	119420669	119537179	17	3279131	5.5236	1.6604e-08
ENSG00000092929	COVID-19	UNC13D	606	17	73818306	73845798	4	3279131	4.378	5.9877e-06
ENSG00000093217	COVID-19	XYLB	118	3	38383251	38467839	9	3279131	4.1413	1.7268e-05
ENSG00000094796	COVID-19	KRT31	597	17	39544976	39558844	3	3279131	4.2227	1.2072e-05
ENSG00000094916	COVID-19	CBX5	476	12	54619724	54678886	3	3279131	6.1547	3.7599e-10
ENSG00000095066	COVID-19	HOOK2	636	19	12868817	12988554	6	3279131	5.51	1.7941e-08
ENSG00000095203	COVID-19	EPB41L4B	393	9	111929255	112088244	27	3279131	4.5162	3.1476e-06
ENSG00000095713	COVID-19	CRTAC1	418	10	99619757	99795585	22	3279131	7.4165	6.0119e-14
ENSG00000095951	COVID-19	HIVEP1	248	6	12003995	12170232	22	3279131	7.213	2.7361e-13
ENSG00000095970	COVID-19	TREM2	260	6	41121244	41135924	2	3279131	5.1696	1.173e-07
ENSG00000096060	COVID-19	FKBP5	257	6	35536362	35701360	8	3279131	4.589	2.2267e-06
ENSG00000096395	COVID-19	MLN	257	6	33757450	33776788	6	3279131	6.6712	1.2686e-11
ENSG00000096433	COVID-19	ITPR3	257	6	33583142	33669351	16	3279131	4.9462	3.7832e-07
ENSG00000096996	COVID-19	IL12RB1	637	19	18164805	18214754	5	3279131	4.2044	1.3089e-05
ENSG00000099308	COVID-19	MAST3	637	19	18203603	18267502	6	3279131	7.5196	2.7478e-14
ENSG00000099364	COVID-19	FBXL19	576	16	30929376	30965104	1	3279131	6.1169	4.772e-10
ENSG00000099365	COVID-19	STX1B	576	16	30995577	31026949	2	3279131	7.7161	5.9952e-15
ENSG00000099377	COVID-19	HSD3B7	576	16	30991519	31005473	1	3279131	6.1189	4.712e-10
ENSG00000099381	COVID-19	SETD1A	576	16	30963615	31001437	1	3279131	6.4462	5.7328e-11
ENSG00000099385	COVID-19	BCL7C	576	16	30839947	30911281	2	3279131	5.7276	5.0931e-09
ENSG00000099899	COVID-19	TRMT2A	681	22	20094389	20109915	3	3279131	4.8653	5.7146e-07
ENSG00000099901	COVID-19	RANBP1	681	22	20098461	20119878	3	3279131	4.7878	8.4296e-07
ENSG00000099904	COVID-19	ZDHHC8	681	22	20111979	20140530	3	3279131	4.6607	1.5754e-06
ENSG00000099968	COVID-19	BCL2L13	680	22	18106621	18218388	10	3279131	5.0743	1.9444e-07
ENSG00000100101	COVID-19	NOL12	683	22	38072680	38175137	8	3279131	4.9998	2.8692e-07
ENSG00000100106	COVID-19	TRIOBP	683	22	38088011	38177563	7	3279131	4.925	4.218e-07
ENSG00000100116	COVID-19	GCAT	683	22	38198912	38218183	3	3279131	5.1383	1.3859e-07
ENSG00000100124	COVID-19	ANKRD54	683	22	38221862	38250334	2	3279131	4.1326	1.7934e-05
ENSG00000100129	COVID-19	EIF3L	683	22	38239875	38290414	3	3279131	4.6203	1.9159e-06
ENSG00000100139	COVID-19	MICALL1	683	22	38296664	38343829	2	3279131	4.9191	4.3463e-07
ENSG00000100207	COVID-19	TCF20	684	22	42551019	42744622	17	3279131	5.5897	1.1371e-08
ENSG00000100354	COVID-19	TNRC6B	684	22	40435821	40736812	11	3279131	6.1094	5e-10
ENSG00000100393	COVID-19	EP300	684	22	41482790	41581081	5	3279131	4.8749	5.4429e-07
ENSG00000100395	COVID-19	L3MBTL2	684	22	41596209	41632275	3	3279131	4.925	4.2179e-07
ENSG00000100399	COVID-19	CHADL	684	22	41620517	41641938	2	3279131	5.0587	2.1109e-07
ENSG00000100519	COVID-19	PSMC6	526	14	53168890	53200305	2	3279131	4.2409	1.1133e-05
ENSG00000100626	COVID-19	GALNT16	528	14	69720994	69826183	23	3279131	5.5109	1.7849e-08
ENSG00000100711	COVID-19	ZFYVE21	540	14	104177067	104205005	3	3279131	5.4295	2.826e-08
ENSG00000100784	COVID-19	RPS6KA5	533	14	91331799	91531980	10	3279131	6.671	1.2702e-11
ENSG00000100890	COVID-19	KIAA0391	522	14	35586052	35748271	14	3279131	5.1758	1.1345e-07
ENSG00000100902	COVID-19	PSMA6	522	14	35742839	35791699	8	3279131	4.6873	1.384e-06
ENSG00000100987	COVID-19	VSX1	658	20	25046521	25067996	2	3279131	4.2035	1.3144e-05
ENSG00000100994	COVID-19	PYGB	658	20	25223705	25283650	4	3279131	5.3192	5.2105e-08
ENSG00000100997	COVID-19	ABHD12	658	20	25270379	25376619	2	3279131	5.5487	1.439e-08
ENSG00000101003	COVID-19	GINS1	658	20	25383363	25438264	4	3279131	5.4619	2.3548e-08
ENSG00000101004	COVID-19	NINL	658	20	25428341	25571153	9	3279131	5.4484	2.5409e-08
ENSG00000101082	COVID-19	SLA2	661	20	35235721	35279619	4	3279131	4.2666	9.9222e-06
ENSG00000101098	COVID-19	RIMS4	663	20	43375449	43443979	5	3279131	4.6704	1.503e-06
ENSG00000101191	COVID-19	DIDO1	670	20	61504090	61574304	9	3279131	5.4536	2.4686e-08
ENSG00000101193	COVID-19	GID8	670	20	61564471	61581996	3	3279131	5.4819	2.1041e-08
ENSG00000101210	COVID-19	EEF1A2	671	20	62114366	62135505	3	3279131	4.566	2.486e-06
ENSG00000101333	COVID-19	PLCB4	652	20	9044410	9466889	43	3279131	5.2358	8.2154e-08
ENSG00000101346	COVID-19	POFUT1	659	20	30790683	30831470	4	3279131	5.456	2.4353e-08
ENSG00000101350	COVID-19	KIF3B	659	20	30860467	30927814	4	3279131	4.3604	6.4916e-06
ENSG00000101464	COVID-19	PIGU	660	20	33143346	33269910	5	3279131	5.7791	3.7545e-09
ENSG00000101782	COVID-19	RIOK3	614	18	21027787	21071567	6	3279131	6.1219	4.6224e-10
ENSG00000102572	COVID-19	STK24	515	13	99097455	99235194	14	3279131	5.9879	1.0629e-09
ENSG00000102595	COVID-19	UGGT2	513	13	96448834	96710736	9	3279131	4.5493	2.6907e-06
ENSG00000102606	COVID-19	ARHGEF7	517	13	111761906	111963084	20	3279131	6.4579	5.3086e-11
ENSG00000102879	COVID-19	CORO1A	576	16	30189148	30205397	1	3279131	9.6854	1.7394e-22
ENSG00000102886	COVID-19	GDPD3	576	16	30111131	30130177	2	3279131	6.767	6.5724e-12
ENSG00000102908	COVID-19	NFAT5	582	16	69593997	69743569	8	3279131	6.1094	5e-10
ENSG00000102967	COVID-19	DHODH	582	16	72037487	72063954	4	3279131	5.6065	1.0322e-08
ENSG00000103044	COVID-19	HAS3	582	16	69134467	69157622	3	3279131	5.5509	1.4212e-08
ENSG00000103056	COVID-19	SMPD3	581	16	68387231	68487591	8	3279131	6.0204	8.7001e-10
ENSG00000103061	COVID-19	SLC7A6OS	581	16	68313406	68349849	2	3279131	5.4008	3.318e-08
ENSG00000103064	COVID-19	SLC7A6	581	16	68293433	68340722	2	3279131	5.6811	6.6929e-09
ENSG00000103126	COVID-19	AXIN1	565	16	332440	407673	8	3279131	8.0023	6.1062e-16
ENSG00000103197	COVID-19	TSC2	566	16	2092466	2143716	6	3279131	7.0268	1.0564e-12
ENSG00000103351	COVID-19	CLUAP1	567	16	3545924	3594048	6	3279131	7.1718	3.6998e-13
ENSG00000103490	COVID-19	PYCARD	576	16	31207806	31219771	1	3279131	4.8198	7.1866e-07
ENSG00000103494	COVID-19	RPGRIP1L	578	16	53626595	53742850	8	3279131	6.0275	8.327e-10
ENSG00000103495	COVID-19	MAZ	576	16	29812427	29828649	1	3279131	7.0723	7.6211e-13
ENSG00000103496	COVID-19	STX4	576	16	31039210	31059296	1	3279131	6.8715	3.1757e-12
ENSG00000103502	COVID-19	CDIPT	576	16	29864678	29880057	1	3279131	5.5978	1.0856e-08
ENSG00000103507	COVID-19	BCKDK	576	16	31112428	31129110	1	3279131	6.3174	1.3303e-10
ENSG00000103510	COVID-19	KAT8	576	16	31122075	31147714	1	3279131	7.2547	2.0128e-13
ENSG00000103544	COVID-19	C16orf62	572	16	19561562	19723115	22	3279131	6.7664	6.6016e-12
ENSG00000103550	COVID-19	KNOP1	572	16	19709902	19734557	1	3279131	6.1094	5e-10
ENSG00000103599	COVID-19	IQCH	554	15	67542138	67799598	11	3279131	5.4458	2.5792e-08
ENSG00000104093	COVID-19	DMXL2	547	15	51734908	51920030	5	3279131	7.5144	2.8588e-14
ENSG00000104112	COVID-19	SCG3	547	15	51968550	52018223	8	3279131	7.6226	1.2434e-14
ENSG00000104228	COVID-19	TRIM35	340	8	27137404	27173836	5	3279131	4.211	1.2715e-05
ENSG00000104343	COVID-19	UBE2W	350	8	74687332	74796145	4	3279131	5.8031	3.2544e-09
ENSG00000104413	COVID-19	ESRP1	357	8	95648302	95724694	7	3279131	4.495	3.4782e-06
ENSG00000104447	COVID-19	TRPS1	360	8	116415724	116826899	11	3279131	8.5054	9.0495e-18
ENSG00000104626	COVID-19	ERI1	334	8	8854657	8979256	20	3279131	6.1094	5e-10
ENSG00000104643	COVID-19	MTMR9	334	8	11136925	11190646	5	3279131	7.1319	4.9494e-13
ENSG00000104723	COVID-19	TUSC3	336	8	15269724	15629158	41	3279131	5.835	2.689e-09
ENSG00000104804	COVID-19	TULP2	644	19	49379222	49406990	4	3279131	5.0176	2.6158e-07
ENSG00000104805	COVID-19	NUCB1	644	19	49398307	49431629	6	3279131	4.653	1.6359e-06
ENSG00000104863	COVID-19	LIN7B	644	19	49612581	49626717	2	3279131	4.1599	1.5922e-05
ENSG00000105173	COVID-19	CCNE1	638	19	30297805	30320215	2	3279131	6.2571	1.9613e-10
ENSG00000105229	COVID-19	PIAS4	634	19	4002644	4044384	3	3279131	6.4184	6.8867e-11
ENSG00000105409	COVID-19	ATP1A3	640	19	42465734	42506649	1	3279131	4.6409	1.7341e-06
ENSG00000105538	COVID-19	RASIP1	644	19	49218844	49248978	2	3279131	5.5478	1.4466e-08
ENSG00000105550	COVID-19	FGF21	644	19	49253816	49266587	2	3279131	5.5707	1.2683e-08
ENSG00000105559	COVID-19	PLEKHA4	644	19	49335354	49376889	4	3279131	6.7053	1.0048e-11
ENSG00000105610	COVID-19	KLF1	636	19	12990237	13002995	2	3279131	5.3838	3.6473e-08
ENSG00000105612	COVID-19	DNASE2	636	19	12981025	12997282	1	3279131	4.7909	8.3009e-07
ENSG00000105613	COVID-19	MAST1	636	19	12939765	12990765	2	3279131	5.5529	1.4048e-08
ENSG00000105647	COVID-19	PIK3R2	637	19	18258928	18286350	3	3279131	4.7474	1.03e-06
ENSG00000105649	COVID-19	RAB3A	637	19	18302594	18319884	3	3279131	5.3597	4.1683e-08
ENSG00000105650	COVID-19	PDE4C	637	19	18313771	18371229	5	3279131	4.4872	3.6075e-06
ENSG00000105662	COVID-19	CRTC1	637	19	18789487	18898004	7	3279131	7.707	6.4393e-15
ENSG00000105705	COVID-19	SUGP1	637	19	19381827	19436653	5	3279131	5.2657	6.9834e-08
ENSG00000105708	COVID-19	ZNF14	637	19	19816280	19848906	3	3279131	4.3391	7.1537e-06
ENSG00000105717	COVID-19	PBX4	637	19	19667522	19734725	5	3279131	4.1523	1.6459e-05
ENSG00000105737	COVID-19	GRIK5	640	19	42497473	42578650	3	3279131	5.1975	1.0097e-07
ENSG00000105778	COVID-19	AVL9	303	7	32530038	33083516	23	3279131	4.8912	5.0119e-07
ENSG00000105849	COVID-19	TWISTNB	298	7	19730085	19753710	5	3279131	4.1229	1.8703e-05
ENSG00000105866	COVID-19	SP4	299	7	21462652	21559440	14	3279131	4.9371	3.9637e-07
ENSG00000105939	COVID-19	ZC3HAV1	330	7	138723266	138799465	11	3279131	4.7166	1.1992e-06
ENSG00000105991	COVID-19	HOXA1	301	7	27127612	27140615	2	3279131	4.769	9.2587e-07
ENSG00000106006	COVID-19	HOXA6	301	7	27180015	27195222	3	3279131	4.1077	1.9979e-05
ENSG00000106031	COVID-19	HOXA13	301	7	27228122	27244725	5	3279131	4.647	1.6841e-06
ENSG00000106244	COVID-19	PDAP1	318	7	98984671	99011452	3	3279131	5.9374	1.4476e-09
ENSG00000106245	COVID-19	BUD31	318	7	99001264	99022239	3	3279131	6.4258	6.5598e-11
ENSG00000106246	COVID-19	PTCD1	318	7	99009362	99068787	3	3279131	7.6858	7.605e-15
ENSG00000106367	COVID-19	AP1S1	319	7	100792678	100809877	3	3279131	5.779	3.7575e-09
ENSG00000106536	COVID-19	POU6F2	306	7	39012598	39537694	39	3279131	6.4799	4.5884e-11
ENSG00000106976	COVID-19	DNM1	399	9	130960658	131022527	6	3279131	6.9995	1.2841e-12
ENSG00000107077	COVID-19	KDM4C	366	9	6715863	7180648	67	3279131	5.1179	1.5445e-07
ENSG00000107341	COVID-19	UBE2R2	377	9	33812565	33925402	9	3279131	6.9491	1.8384e-12
ENSG00000107882	COVID-19	SUFU	420	10	104258744	104398292	5	3279131	5.0562	2.1388e-07
ENSG00000107890	COVID-19	ANKRD26	407	10	27275843	27394421	10	3279131	5.0523	2.1823e-07
ENSG00000108262	COVID-19	GIT1	593	17	27895487	27926072	3	3279131	4.1783	1.4685e-05
ENSG00000108272	COVID-19	DHRS11	595	17	34943228	34962235	1	3279131	7.4719	3.9524e-14
ENSG00000108278	COVID-19	ZNHIT3	595	17	34837473	34860154	3	3279131	7.2886	1.566e-13
ENSG00000108312	COVID-19	UBTF	599	17	42277401	42303994	2	3279131	5.9107	1.7035e-09
ENSG00000108342	COVID-19	CSF3	596	17	38166614	38179066	4	3279131	5.2657	6.9836e-08
ENSG00000108344	COVID-19	PSMD3	596	17	38132050	38159213	4	3279131	4.7978	8.0219e-07
ENSG00000108417	COVID-19	KRT37	597	17	39572005	39585775	4	3279131	4.7831	8.6292e-07
ENSG00000108439	COVID-19	PNPO	600	17	46013872	46030654	5	3279131	5.0319	2.4285e-07
ENSG00000108468	COVID-19	CBX1	600	17	46142414	46183883	5	3279131	6.4786	4.63e-11
ENSG00000108474	COVID-19	PIGL	591	17	16115505	16257115	4	3279131	4.4828	3.6828e-06
ENSG00000108479	COVID-19	GALK1	606	17	73742675	73766792	2	3279131	4.3115	8.1081e-06
ENSG00000108509	COVID-19	CAMTA2	589	17	4866287	4895960	5	3279131	6.5837	2.2951e-11
ENSG00000108511	COVID-19	HOXB6	600	17	46666639	46687354	3	3279131	5.3779	3.7677e-08
ENSG00000108515	COVID-19	ENO3	589	17	4846387	4865426	4	3279131	5.7141	5.5134e-09
ENSG00000108518	COVID-19	PFN1	589	17	4843947	4857356	3	3279131	5.768	4.0113e-09
ENSG00000108523	COVID-19	RNF167	589	17	4838303	4853517	3	3279131	5.8544	2.3931e-09
ENSG00000108528	COVID-19	SLC25A11	589	17	4835425	4848546	3	3279131	5.6971	6.0949e-09
ENSG00000108556	COVID-19	CHRNE	589	17	4796069	4811369	2	3279131	5.6871	6.4623e-09
ENSG00000108559	COVID-19	NUP88	589	17	5259258	5328480	6	3279131	6.2397	2.1916e-10
ENSG00000108576	COVID-19	SLC6A4	593	17	28516337	28568020	7	3279131	5.9609	1.2546e-09
ENSG00000108588	COVID-19	CCDC47	603	17	61817610	61858711	3	3279131	6.1111	4.9478e-10
ENSG00000108592	COVID-19	FTSJ3	603	17	61891793	61912372	2	3279131	4.4462	4.3707e-06
ENSG00000108604	COVID-19	SMARCD2	603	17	61904444	61925425	2	3279131	4.106	2.0129e-05
ENSG00000108684	COVID-19	ASIC2	594	17	31335105	32506983	182	3279131	5.8561	2.369e-09
ENSG00000109047	COVID-19	RCVRN	590	17	9794637	9813938	6	3279131	4.6946	1.3355e-06
ENSG00000109182	COVID-19	CWH43	175	4	48983264	49069098	2	3279131	5.1321	1.4328e-07
ENSG00000109184	COVID-19	DCUN1D4	176	4	52704166	52788003	3	3279131	5.5046	1.8503e-08
ENSG00000109323	COVID-19	MANBA	187	4	103547660	103687151	6	3279131	4.2075	1.2908e-05
ENSG00000109332	COVID-19	UBE2D3	187	4	103710540	103795053	2	3279131	4.6776	1.4511e-06
ENSG00000109452	COVID-19	INPP4B	194	4	142939313	143773585	51	3279131	4.7248	1.1517e-06
ENSG00000109618	COVID-19	SEPSECS	170	4	25116627	25167204	5	3279131	5.8991	1.8275e-09
ENSG00000109787	COVID-19	KLF3	173	4	38660817	38707663	9	3279131	6.1699	3.4156e-10
ENSG00000109881	COVID-19	CCDC34	433	11	27347374	27390415	6	3279131	5.0921	1.7707e-07
ENSG00000109919	COVID-19	MTCH2	439	11	47633867	47669175	2	3279131	6.1094	5e-10
ENSG00000109920	COVID-19	FNBP4	439	11	47733072	47793995	4	3279131	7.7592	4.2744e-15
ENSG00000110011	COVID-19	DNAJC4	442	11	63992750	64006758	1	3279131	4.4833	3.6748e-06
ENSG00000110076	COVID-19	NRXN2	442	11	64368646	64495660	4	3279131	6.2568	1.9646e-10
ENSG00000110092	COVID-19	CCND1	445	11	69450855	69474242	3	3279131	5.6423	8.3891e-09
ENSG00000110492	COVID-19	MDK	439	11	46397306	46410375	1	3279131	5.1034	1.6684e-07
ENSG00000110497	COVID-19	AMBRA1	439	11	46412964	46620675	2	3279131	5.5138	1.7553e-08
ENSG00000110514	COVID-19	MADD	439	11	47285712	47356582	6	3279131	7.1845	3.3717e-13
ENSG00000110801	COVID-19	PSMD9	494	12	122321637	122361203	4	3279131	4.2007	1.3303e-05
ENSG00000110921	COVID-19	MVK	488	12	110006060	110040067	5	3279131	4.1574	1.6097e-05
ENSG00000110931	COVID-19	CAMKK2	493	12	121670497	121741111	11	3279131	5.8861	1.9767e-09
ENSG00000110987	COVID-19	BCL7A	494	12	122452328	122504948	5	3279131	7.9726	7.7716e-16
ENSG00000111011	COVID-19	RSRC2	494	12	122984190	123016547	2	3279131	6.1466	3.957e-10
ENSG00000111229	COVID-19	ARPC3	488	12	110867630	110893227	2	3279131	4.8239	7.0406e-07
ENSG00000111231	COVID-19	GPN3	488	12	110885289	110912073	3	3279131	5.9295	1.5195e-09
ENSG00000111237	COVID-19	VPS29	488	12	110923902	110944922	2	3279131	5.6243	9.311e-09
ENSG00000111331	COVID-19	OAS3	489	12	113371157	113416054	7	3279131	5.803	3.2578e-09
ENSG00000111335	COVID-19	OAS2	489	12	113411200	113454528	9	3279131	5.0366	2.3695e-07
ENSG00000111540	COVID-19	RAB5B	477	12	56362697	56393490	4	3279131	7.1005	6.2139e-13
ENSG00000111605	COVID-19	CPSF6	480	12	69628317	69673138	5	3279131	6.3034	1.4562e-10
ENSG00000111913	COVID-19	FAM65B	254	6	24792601	25047238	40	3279131	4.1087	1.9897e-05
ENSG00000112033	COVID-19	PPARD	257	6	35305335	35400968	10	3279131	5.7665	4.047e-09
ENSG00000112038	COVID-19	OPRM1	288	6	154326631	154573001	32	3279131	5.6129	9.9478e-09
ENSG00000112039	COVID-19	FANCE	257	6	35415138	35439880	4	3279131	5.7675	4.0238e-09
ENSG00000112041	COVID-19	TULP1	257	6	35460651	35485715	5	3279131	5.7213	5.2846e-09
ENSG00000112137	COVID-19	PHACTR1	249	6	12712893	13293645	45	3279131	4.7779	8.856e-07
ENSG00000112245	COVID-19	PTP4A1	268	6	64226666	64298492	4	3279131	5.8442	2.5457e-09
ENSG00000112246	COVID-19	SIM1	276	6	100827891	100917805	12	3279131	5.3537	4.3091e-08
ENSG00000112249	COVID-19	ASCC3	276	6	100951070	101334248	11	3279131	6.1643	3.5406e-10
ENSG00000112282	COVID-19	MED23	283	6	131890106	131954369	5	3279131	7.1266	5.1431e-13
ENSG00000112337	COVID-19	SLC17A2	255	6	25907982	25935946	5	3279131	5.4119	3.1174e-08
ENSG00000112343	COVID-19	TRIM38	255	6	25958030	25992384	5	3279131	6.1826	3.1525e-10
ENSG00000112530	COVID-19	PACRG	292	6	163143164	163741524	84	3279131	4.9615	3.4981e-07
ENSG00000112576	COVID-19	CCND3	261	6	41897671	42023095	16	3279131	4.4274	4.7681e-06
ENSG00000112578	COVID-19	BYSL	261	6	41883926	41905784	4	3279131	4.2217	1.2122e-05
ENSG00000112619	COVID-19	PRPH2	262	6	42659340	42695312	5	3279131	5.5458	1.4628e-08
ENSG00000112715	COVID-19	VEGFA	263	6	43732921	43759224	6	3279131	5.0499	2.2106e-07
ENSG00000112763	COVID-19	BTN2A1	255	6	26453150	26481849	8	3279131	5.7049	5.8203e-09
ENSG00000112787	COVID-19	FBRSL1	496	12	133061137	133166774	10	3279131	4.5612	2.5428e-06
ENSG00000113068	COVID-19	PFDN1	235	5	139619624	139687706	4	3279131	4.129	1.8219e-05
ENSG00000113070	COVID-19	HBEGF	235	5	139707428	139731216	4	3279131	6.2294	2.3415e-10
ENSG00000113161	COVID-19	HMGCR	215	5	74627154	74662929	4	3279131	7.9057	1.3323e-15
ENSG00000113163	COVID-19	COL4A3BP	215	5	74659311	74812963	7	3279131	6.1094	5e-10
ENSG00000113448	COVID-19	PDE4D	208	5	58259865	59822947	108	3279131	5.2135	9.2654e-08
ENSG00000113742	COVID-19	CPEB4	244	5	173310283	173393979	10	3279131	5.5537	1.3986e-08
ENSG00000114054	COVID-19	PCCB	149	3	135964148	136061738	6	3279131	7.6794	7.9936e-15
ENSG00000114331	COVID-19	ACAP2	163	3	194990465	195168807	8	3279131	6.1438	4.0285e-10
ENSG00000114349	COVID-19	GNAT1	123	3	50224045	50238949	1	3279131	6.2905	1.5824e-10
ENSG00000114378	COVID-19	HYAL1	123	3	50332320	50354812	2	3279131	6.1094	5e-10
ENSG00000114391	COVID-19	RPL24	138	3	101394935	101410626	2	3279131	7.163	3.9468e-13
ENSG00000114416	COVID-19	FXR1	159	3	180580929	180705541	6	3279131	5.0984	1.7124e-07
ENSG00000114439	COVID-19	BBX	140	3	107236783	107535171	20	3279131	5.6827	6.6311e-09
ENSG00000114446	COVID-19	IFT57	140	3	107874659	107946417	5	3279131	5.4967	1.9347e-08
ENSG00000114455	COVID-19	HHLA2	140	3	108010376	108102132	12	3279131	4.8863	5.1367e-07
ENSG00000114480	COVID-19	GBE1	133	3	81533850	81816312	16	3279131	5.9562	1.2906e-09
ENSG00000114646	COVID-19	CSPG5	123	3	47598729	47627282	1	3279131	5.1701	1.1698e-07
ENSG00000114735	COVID-19	HEMK1	123	3	50601583	50627366	1	3279131	4.9949	2.9433e-07
ENSG00000114737	COVID-19	CISH	123	3	50638921	50654262	1	3279131	5.3234	5.0928e-08
ENSG00000114738	COVID-19	MAPKAPK3	123	3	50643951	50691720	2	3279131	5.2601	7.1971e-08
ENSG00000114739	COVID-19	ACVR2B	118	3	38490342	38539633	2	3279131	5.3543	4.2942e-08
ENSG00000114790	COVID-19	ARHGEF26	152	3	153833792	153980616	11	3279131	6.9827	1.4479e-12
ENSG00000114867	COVID-19	EIF4G1	161	3	184027283	184058146	3	3279131	6.5497	2.8836e-11
ENSG00000114902	COVID-19	SPCS1	123	3	52733971	52747182	1	3279131	5.1094	1.616e-07
ENSG00000114904	COVID-19	NEK4	123	3	52739800	52809965	2	3279131	5.6382	8.5934e-09
ENSG00000115137	COVID-19	DNAJC27	56	2	25161505	25199963	3	3279131	6.0119	9.1706e-10
ENSG00000115138	COVID-19	POMC	56	2	25378722	25396772	4	3279131	7.8865	1.5543e-15
ENSG00000115290	COVID-19	GRB14	93	2	165344322	165483358	15	3279131	5.2274	8.5958e-08
ENSG00000115310	COVID-19	RTN4	68	2	55194325	55344757	19	3279131	5.8465	2.5102e-09
ENSG00000115504	COVID-19	EHBP1	71	2	62895986	63278622	12	3279131	5.208	9.5437e-08
ENSG00000115520	COVID-19	COQ10B	99	2	198313147	198345032	1	3279131	4.6258	1.8656e-06
ENSG00000115524	COVID-19	SF3B1	99	2	198249508	198304815	3	3279131	5.2911	6.0777e-08
ENSG00000115526	COVID-19	CHST10	77	2	101003327	101039118	4	3279131	5.3854	3.6136e-08
ENSG00000115540	COVID-19	MOB4	99	2	198375295	198423423	2	3279131	5.3279	4.9669e-08
ENSG00000115541	COVID-19	HSPE1	99	2	198359718	198373181	2	3279131	5.6899	6.3552e-09
ENSG00000115548	COVID-19	KDM3A	76	2	86662770	86724839	4	3279131	6.9552	1.76e-12
ENSG00000115556	COVID-19	PLCD4	106	2	219467488	219506907	3	3279131	6.0847	5.8368e-10
ENSG00000115561	COVID-19	CHMP3	76	2	86725554	86953245	11	3279131	7.7173	5.9397e-15
ENSG00000115568	COVID-19	ZNF142	106	2	219497639	219529378	3	3279131	6.4566	5.3538e-11
ENSG00000115657	COVID-19	ABCB6	106	2	220069490	220088712	3	3279131	5.17	1.1706e-07
ENSG00000115661	COVID-19	STK16	106	2	220105177	220120059	2	3279131	5.7208	5.3005e-09
ENSG00000115840	COVID-19	SLC25A12	95	2	172635880	172869766	8	3279131	5.655	7.7916e-09
ENSG00000115896	COVID-19	PLCL1	99	2	198664426	199442305	41	3279131	5.1965	1.0155e-07
ENSG00000116117	COVID-19	PARD3B	101	2	205405516	206489886	77	3279131	5.5396	1.5158e-08
ENSG00000116138	COVID-19	DNAJC16	7	1	15848308	15923874	5	3279131	4.8147	7.37e-07
ENSG00000116161	COVID-19	CACYBP	41	1	174963300	174985851	4	3279131	5.2933	6.0078e-08
ENSG00000116273	COVID-19	PHF13	3	1	6668745	6689093	2	3279131	5.8291	2.7864e-09
ENSG00000116337	COVID-19	AMPD2	32	1	110153726	110179673	5	3279131	6.4882	4.3447e-11
ENSG00000116497	COVID-19	S100PBP	11	1	33277368	33329476	4	3279131	5.7935	3.4468e-09
ENSG00000116514	COVID-19	RNF19B	11	1	33397046	33435286	2	3279131	4.6183	1.9346e-06
ENSG00000116580	COVID-19	GON4L	38	1	155714508	155834191	4	3279131	4.8038	7.7834e-07
ENSG00000116584	COVID-19	ARHGEF2	38	1	155911630	155981861	3	3279131	4.7068	1.2581e-06
ENSG00000116604	COVID-19	MEF2D	38	1	156428519	156475620	3	3279131	6.3892	8.3389e-11
ENSG00000116649	COVID-19	SRM	6	1	11109641	11125081	1	3279131	6.1291	4.419e-10
ENSG00000116783	COVID-19	TNNI3K	24	1	74658947	75015112	29	3279131	7.6173	1.2956e-14
ENSG00000116874	COVID-19	WARS2	36	1	119568839	119688294	14	3279131	4.721	1.1734e-06
ENSG00000117020	COVID-19	AKT3	52	1	243646535	244019381	8	3279131	6.8951	2.6912e-12
ENSG00000117114	COVID-19	LPHN2	27	1	81766845	82463120	99	3279131	4.8835	5.212e-07
ENSG00000117118	COVID-19	SDHB	8	1	17340217	17385665	6	3279131	4.2287	1.1752e-05
ENSG00000117122	COVID-19	MFAP2	8	1	17295997	17312330	3	3279131	5.4316	2.7923e-08
ENSG00000117280	COVID-19	RAB7L1	47	1	205732114	205749588	6	3279131	4.4641	4.0199e-06
ENSG00000117448	COVID-19	AKR1A1	16	1	46011215	46040721	3	3279131	5.3366	4.7347e-08
ENSG00000117461	COVID-19	PIK3R3	16	1	46500812	46647160	6	3279131	6.826	4.3663e-12
ENSG00000117523	COVID-19	PRRC2C	40	1	171449651	171567650	9	3279131	5.8212	2.9209e-09
ENSG00000117569	COVID-19	PTBP2	29	1	97182221	97294294	7	3279131	7.7527	4.4964e-15
ENSG00000117601	COVID-19	SERPINC1	41	1	173867947	173891516	3	3279131	4.7391	1.0731e-06
ENSG00000118007	COVID-19	STAG1	149	3	136050077	136476220	12	3279131	6.1094	5e-10
ENSG00000118263	COVID-19	KLF7	103	2	207933861	208036991	23	3279131	6.6547	1.4198e-11
ENSG00000118369	COVID-19	USP35	448	11	77894858	77930757	4	3279131	4.9128	4.4889e-07
ENSG00000118520	COVID-19	ARG1	283	6	131889284	131910472	3	3279131	6.0446	7.4882e-10
ENSG00000118557	COVID-19	PMFBP1	582	16	72141056	72215777	10	3279131	5.0781	1.9062e-07
ENSG00000118689	COVID-19	FOXO3	278	6	108876038	109010977	8	3279131	6.1094	5e-10
ENSG00000118777	COVID-19	ABCG2	182	4	89006416	89157474	15	3279131	4.572	2.416e-06
ENSG00000118898	COVID-19	PPL	568	16	4927508	5015742	14	3279131	7.5814	1.7097e-14
ENSG00000118900	COVID-19	UBN1	568	16	4891666	4937361	8	3279131	7.6094	1.3767e-14
ENSG00000118946	COVID-19	PCDH17	503	13	58200944	58308445	17	3279131	6.8918	2.7536e-12
ENSG00000119004	COVID-19	CYP20A1	100	2	204098663	204168009	3	3279131	4.6484	1.6724e-06
ENSG00000119242	COVID-19	CCDC92	495	12	124398207	124462378	3	3279131	5.7171	5.4174e-09
ENSG00000119408	COVID-19	NEK6	397	9	127014885	127120586	9	3279131	6.2098	2.6524e-10
ENSG00000119509	COVID-19	INVS	390	9	102856538	103068282	8	3279131	5.9597	1.2638e-09
ENSG00000119522	COVID-19	DENND1A	397	9	126136933	126697431	29	3279131	5.6454	8.2409e-09
ENSG00000119599	COVID-19	DCAF4	529	14	73388040	73431411	10	3279131	5.9478	1.3593e-09
ENSG00000119729	COVID-19	RHOQ	65	2	46763945	46815260	7	3279131	4.5083	3.2668e-06
ENSG00000119772	COVID-19	DNMT3A	56	2	25450845	25570459	12	3279131	6.9588	1.7165e-12
ENSG00000119866	COVID-19	BCL11A	70	2	60673302	60785702	14	3279131	5.661	7.5244e-09
ENSG00000119878	COVID-19	CRIPT	65	2	46838555	46857881	3	3279131	6.0014	9.7798e-10
ENSG00000119906	COVID-19	FAM178A	419	10	102667326	102729893	5	3279131	4.4116	5.1305e-06
ENSG00000120075	COVID-19	HOXB5	600	17	46663619	46676323	2	3279131	4.6789	1.4421e-06
ENSG00000120093	COVID-19	HOXB3	600	17	46621232	46687274	6	3279131	5.0573	2.1267e-07
ENSG00000120094	COVID-19	HOXB1	600	17	46600888	46613359	3	3279131	4.3454	6.9499e-06
ENSG00000120333	COVID-19	MRPS14	41	1	174974925	174997561	4	3279131	5.3263	5.0112e-08
ENSG00000120341	COVID-19	SEC16B	42	1	177888091	177958438	19	3279131	6.1094	5e-10
ENSG00000120451	COVID-19	SNX19	459	11	130740331	130791404	8	3279131	5.5099	1.7951e-08
ENSG00000120519	COVID-19	SLC10A7	196	4	147170127	147448123	14	3279131	5.0218	2.559e-07
ENSG00000120709	COVID-19	FAM53C	234	5	137662624	137690416	5	3279131	5.5165	1.7286e-08
ENSG00000120733	COVID-19	KDM3B	234	5	137683285	137777717	6	3279131	5.0364	2.3715e-07
ENSG00000120899	COVID-19	PTK2B	340	8	27163999	27321903	15	3279131	5.3058	5.6104e-08
ENSG00000120948	COVID-19	TARDBP	6	1	11067414	11090796	2	3279131	5.4234	2.9245e-08
ENSG00000121753	COVID-19	BAI2	10	1	32187718	32235494	4	3279131	5.2221	8.843e-08
ENSG00000121764	COVID-19	HCRTR1	10	1	32078287	32103119	2	3279131	5.622	9.4392e-09
ENSG00000121900	COVID-19	TMEM54	11	1	33355195	33372039	1	3279131	5.0707	1.9815e-07
ENSG00000121904	COVID-19	CSMD2	12	1	33974609	34636443	92	3279131	6.3155	1.3462e-10
ENSG00000121905	COVID-19	HPCA	11	1	33346595	33369042	2	3279131	5.4252	2.8949e-08
ENSG00000122008	COVID-19	POLK	215	5	74802581	74901969	7	3279131	7.6493	1.0103e-14
ENSG00000122025	COVID-19	FLT3	497	13	28572411	28679729	10	3279131	7.4072	6.4504e-14
ENSG00000122033	COVID-19	MTIF3	497	13	28004776	28029739	4	3279131	7.37	8.5321e-14
ENSG00000122034	COVID-19	GTF3A	497	13	27993681	28014958	4	3279131	7.9057	1.3323e-15
ENSG00000122257	COVID-19	RBBP6	574	16	24544014	24589184	4	3279131	4.4124	5.1122e-06
ENSG00000122406	COVID-19	RPL5	28	1	93292582	93312481	2	3279131	4.4625	4.0503e-06
ENSG00000122420	COVID-19	PTGFR	25	1	78764568	79010434	20	3279131	5.8692	2.1895e-09
ENSG00000122484	COVID-19	RPAP2	28	1	92759522	92872613	5	3279131	5.0628	2.0658e-07
ENSG00000122515	COVID-19	ZMIZ2	307	7	44783180	44814477	2	3279131	6.2961	1.5264e-10
ENSG00000122585	COVID-19	NPY	300	7	24318782	24336484	7	3279131	4.6826	1.4163e-06
ENSG00000122592	COVID-19	HOXA7	301	7	27188335	27202555	2	3279131	4.4796	3.7396e-06
ENSG00000122970	COVID-19	IFT81	488	12	110557140	110661602	5	3279131	5.7357	4.8554e-09
ENSG00000122986	COVID-19	HVCN1	488	12	111060646	111147755	4	3279131	4.673	1.4841e-06
ENSG00000123124	COVID-19	WWP1	354	8	87349967	87495649	9	3279131	5.2868	6.2251e-08
ENSG00000123374	COVID-19	CDK2	477	12	56355553	56371568	5	3279131	5.8144	3.0425e-09
ENSG00000123411	COVID-19	IKZF4	477	12	56396443	56437219	2	3279131	6.8311	4.213e-12
ENSG00000123444	COVID-19	KBTBD4	439	11	47588749	47605567	1	3279131	6.1094	5e-10
ENSG00000124126	COVID-19	PREX1	665	20	47235790	47449420	21	3279131	4.8755	5.427e-07
ENSG00000124198	COVID-19	ARFGEF2	665	20	47533427	47658230	9	3279131	4.9403	3.9005e-07
ENSG00000124201	COVID-19	ZNFX1	665	20	47849483	47899963	5	3279131	4.4229	4.8686e-06
ENSG00000124207	COVID-19	CSE1L	665	20	47657849	47718489	5	3279131	5.7961	3.3946e-09
ENSG00000124228	COVID-19	DDX27	665	20	47830884	47865614	4	3279131	4.2549	1.0458e-05
ENSG00000124299	COVID-19	PEPD	639	19	33872856	34017700	18	3279131	5.8062	3.1962e-09
ENSG00000124493	COVID-19	GRM4	257	6	33984628	34128399	20	3279131	4.1029	2.0403e-05
ENSG00000124507	COVID-19	PACSIN1	257	6	34428916	34508006	7	3279131	7.4211	5.8065e-14
ENSG00000124508	COVID-19	BTN2A2	255	6	26378324	26400102	7	3279131	4.5007	3.3861e-06
ENSG00000124529	COVID-19	HIST1H4B	255	6	26022124	26032480	3	3279131	6.1114	4.9373e-10
ENSG00000124562	COVID-19	SNRPC	257	6	34720183	34746571	3	3279131	7.7325	5.2736e-15
ENSG00000124564	COVID-19	SLC17A3	255	6	25828294	25887514	9	3279131	5.872	2.1525e-09
ENSG00000124568	COVID-19	SLC17A1	255	6	25778125	25837287	9	3279131	6.0226	8.5837e-10
ENSG00000124575	COVID-19	HIST1H1D	255	6	26229440	26240216	2	3279131	4.1251	1.8528e-05
ENSG00000124596	COVID-19	OARD1	260	6	40996366	41070526	6	3279131	5.0698	1.9907e-07
ENSG00000124610	COVID-19	HIST1H1A	255	6	26012260	26023040	3	3279131	5.2383	8.1026e-08
ENSG00000124614	COVID-19	RPS10	257	6	34380231	34398902	3	3279131	7.891	1.4988e-15
ENSG00000124635	COVID-19	HIST1H2BJ	255	6	27088676	27105541	3	3279131	4.1952	1.3631e-05
ENSG00000124641	COVID-19	MED20	261	6	41868092	41893877	4	3279131	4.3482	6.8623e-06
ENSG00000124664	COVID-19	SPDEF	257	6	34500579	34529110	4	3279131	7.7222	5.7176e-15
ENSG00000124693	COVID-19	HIST1H3B	255	6	26026817	26037288	3	3279131	5.4829	2.0922e-08
ENSG00000124701	COVID-19	APOBEC2	260	6	41016043	41037250	3	3279131	4.9734	3.2887e-07
ENSG00000125124	COVID-19	BBS2	579	16	56495748	56559195	7	3279131	5.9999	9.8701e-10
ENSG00000125249	COVID-19	RAP2A	514	13	98081476	98126382	5	3279131	4.1301	1.8129e-05
ENSG00000125319	COVID-19	C17orf53	599	17	42214274	42244844	2	3279131	5.506	1.8349e-08
ENSG00000125510	COVID-19	OPRL1	672	20	62706526	62736996	3	3279131	4.6607	1.5758e-06
ENSG00000125695	COVID-19	RP11-51F16.8	603	17	61775205	61834457	3	3279131	5.3157	5.3121e-08
ENSG00000125743	COVID-19	SNRPD2	642	19	46185712	46200827	2	3279131	5.0791	1.8963e-07
ENSG00000125746	COVID-19	EML2	642	19	46105252	46153887	6	3279131	5.0068	2.7676e-07
ENSG00000125755	COVID-19	SYMPK	642	19	46313668	46371548	6	3279131	4.8018	7.8607e-07
ENSG00000125816	COVID-19	NKX2-4	657	20	21371005	21383666	2	3279131	4.1625	1.574e-05
ENSG00000125834	COVID-19	STK35	648	20	2077257	2162684	12	3279131	4.2372	1.1318e-05
ENSG00000125851	COVID-19	PCSK2	656	20	17201752	17470223	35	3279131	4.2217	1.2124e-05
ENSG00000125970	COVID-19	RALY	660	20	32576452	32701114	5	3279131	6.8662	3.2974e-12
ENSG00000125977	COVID-19	EIF2S2	660	20	32671104	32705138	3	3279131	7.0474	9.1144e-13
ENSG00000126003	COVID-19	PLAGL2	659	20	30775306	30800594	2	3279131	5.0745	1.9425e-07
ENSG00000126214	COVID-19	KLC1	540	14	104023233	104172888	5	3279131	6.173	3.3513e-10
ENSG00000126215	COVID-19	XRCC3	540	14	104158946	104186841	3	3279131	6.4741	4.7698e-11
ENSG00000126337	COVID-19	KRT36	597	17	39637388	39653798	6	3279131	4.2597	1.0233e-05
ENSG00000126432	COVID-19	PRDX5	442	11	64080560	64094283	2	3279131	6.1094	5e-10
ENSG00000126602	COVID-19	TRAP1	567	16	3696640	3772598	11	3279131	7.2794	1.6764e-13
ENSG00000126653	COVID-19	NSRP1	593	17	28437539	28518493	3	3279131	5.9051	1.7618e-09
ENSG00000126934	COVID-19	MAP2K2	634	19	4085319	4129126	6	3279131	6.9692	1.5938e-12
ENSG00000127124	COVID-19	HIVEP3	15	1	41967036	42506596	40	3279131	5.2827	6.3651e-08
ENSG00000127152	COVID-19	BCL11B	538	14	99630624	99742861	20	3279131	6.2688	1.8188e-10
ENSG00000127337	COVID-19	YEATS4	480	12	69748483	69789576	6	3279131	4.1175	1.9149e-05
ENSG00000127603	COVID-19	MACF1	14	1	39541988	39957849	16	3279131	6.0051	9.5624e-10
ENSG00000127824	COVID-19	TUBA4A	106	2	220109433	220147892	4	3279131	6.6964	1.0678e-11
ENSG00000127831	COVID-19	VIL1	106	2	219278815	219323018	1	3279131	6.5337	3.208e-11
ENSG00000127928	COVID-19	GNGT1	317	7	93215885	93545577	36	3279131	5.2617	7.1358e-08
ENSG00000127946	COVID-19	HIP1	313	7	75157621	75373280	22	3279131	5.2372	8.1532e-08
ENSG00000127951	COVID-19	FGL2	314	7	76817688	76834143	3	3279131	4.738	1.0791e-06
ENSG00000127952	COVID-19	STYXL1	313	7	75620656	75682322	4	3279131	4.9065	4.6356e-07
ENSG00000128564	COVID-19	VGF	319	7	100800790	100813874	2	3279131	5.5471	1.4525e-08
ENSG00000128573	COVID-19	FOXP2	323	7	113721382	114338827	23	3279131	5.3075	5.5583e-08
ENSG00000128872	COVID-19	TMOD2	547	15	52038758	52113565	4	3279131	5.861	2.2998e-09
ENSG00000128886	COVID-19	ELL3	545	15	44059798	44074741	2	3279131	5.3589	4.1866e-08
ENSG00000129038	COVID-19	LOXL1	555	15	74213330	74249478	8	3279131	4.1091	1.9862e-05
ENSG00000129197	COVID-19	RPAIN	589	17	5317961	5341196	2	3279131	5.4676	2.2803e-08
ENSG00000129250	COVID-19	KIF1C	589	17	4896243	4936696	5	3279131	4.1156	1.9309e-05
ENSG00000129282	COVID-19	MRM1	595	17	34953001	34970407	3	3279131	6.1522	3.8206e-10
ENSG00000129625	COVID-19	REEP5	226	5	112207084	112263236	3	3279131	4.2484	1.0767e-05
ENSG00000129696	COVID-19	TTI2	344	8	33325904	33376119	5	3279131	5.3755	3.8182e-08
ENSG00000129911	COVID-19	KLF16	633	19	1847399	1868567	2	3279131	6.5353	3.1731e-11
ENSG00000129925	COVID-19	TMEM8A	565	16	415773	442113	3	3279131	4.2994	8.5647e-06
ENSG00000129933	COVID-19	MAU2	637	19	19426490	19474563	3	3279131	4.8765	5.3995e-07
ENSG00000129968	COVID-19	ABHD17A	633	19	1871809	1890546	2	3279131	7.2478	2.1183e-13
ENSG00000130202	COVID-19	PVRL2	641	19	45344432	45397485	11	3279131	6.2988	1.4999e-10
ENSG00000130203	COVID-19	APOE	641	19	45404011	45417650	3	3279131	7.1897	3.2457e-13
ENSG00000130204	COVID-19	TOMM40	641	19	45388826	45411946	4	3279131	7.6458	1.0381e-14
ENSG00000130208	COVID-19	APOC1	641	19	45412504	45427606	2	3279131	5.1259	1.4807e-07
ENSG00000130222	COVID-19	GADD45G	385	9	92214928	92226470	3	3279131	6.5867	2.2485e-11
ENSG00000130270	COVID-19	ATP8B3	633	19	1777074	1817275	8	3279131	6.0243	8.4906e-10
ENSG00000130287	COVID-19	NCAN	637	19	19317782	19368042	5	3279131	6.5105	3.7456e-11
ENSG00000130413	COVID-19	STK33	429	11	8408418	8620836	11	3279131	6.1094	5e-10
ENSG00000130429	COVID-19	ARPC1B	318	7	98966872	98997424	2	3279131	5.9447	1.3849e-09
ENSG00000130449	COVID-19	ZSWIM6	209	5	60623100	60846997	8	3279131	6.3362	1.1777e-10
ENSG00000130517	COVID-19	PGPEP1	637	19	18446397	18485760	8	3279131	6.401	7.7167e-11
ENSG00000130528	COVID-19	HRC	644	19	49649455	49663681	3	3279131	4.7978	8.0203e-07
ENSG00000130720	COVID-19	FIBCD1	400	9	133772825	133819673	9	3279131	6.2705	1.7997e-10
ENSG00000130748	COVID-19	TMEM160	643	19	47544165	47556888	2	3279131	6.3803	8.8366e-11
ENSG00000130749	COVID-19	ZC3H4	643	19	47562444	47622009	2	3279131	6.532	3.2451e-11
ENSG00000130751	COVID-19	NPAS1	643	19	47518077	47554033	2	3279131	7.0057	1.2291e-12
ENSG00000130779	COVID-19	CLIP1	494	12	122750979	122912179	7	3279131	6.1094	5e-10
ENSG00000131067	COVID-19	GGT7	660	20	33427523	33465663	2	3279131	5.3376	4.7083e-08
ENSG00000131323	COVID-19	TRAF3	540	14	103238813	103382837	6	3279131	6.1094	5e-10
ENSG00000131400	COVID-19	NAPSA	645	19	50856734	50874087	2	3279131	5.3777	3.772e-08
ENSG00000131408	COVID-19	NR1H2	645	19	50827910	50891239	4	3279131	4.9606	3.5143e-07
ENSG00000132026	COVID-19	RTBDN	636	19	12931292	12951242	3	3279131	4.9835	3.1225e-07
ENSG00000132153	COVID-19	DHX30	123	3	47839399	47896685	2	3279131	6.451	5.5575e-11
ENSG00000132170	COVID-19	PPARG	113	3	12323867	12480855	12	3279131	5.2226	8.8215e-08
ENSG00000132182	COVID-19	NUP210	113	3	13352737	13466809	7	3279131	5.747	4.5426e-09
ENSG00000132437	COVID-19	DDC	309	7	50521134	50638154	19	3279131	5.0998	1.7001e-07
ENSG00000132471	COVID-19	WBP2	606	17	73836780	73857588	2	3279131	4.8437	6.3721e-07
ENSG00000132478	COVID-19	UNK	606	17	73775681	73826886	5	3279131	4.4816	3.7044e-06
ENSG00000132481	COVID-19	TRIM47	606	17	73865242	73879656	1	3279131	4.53	2.9492e-06
ENSG00000132600	COVID-19	PRMT7	581	16	68339877	68397466	5	3279131	5.9284	1.5299e-09
ENSG00000132613	COVID-19	MTSS1L	582	16	70690107	70724969	3	3279131	5.3321	4.8534e-08
ENSG00000132635	COVID-19	PCED1A	649	20	2810960	2826836	3	3279131	4.999	2.881e-07
ENSG00000132670	COVID-19	PTPRA	649	20	2839830	3024722	8	3279131	4.6182	1.9351e-06
ENSG00000132680	COVID-19	KIAA0907	38	1	155877834	155909191	2	3279131	4.3414	7.0804e-06
ENSG00000132718	COVID-19	SYT11	38	1	155824300	155859990	3	3279131	4.4027	5.3445e-06
ENSG00000132740	COVID-19	IGHMBP2	444	11	68666310	68713070	6	3279131	4.76	9.6805e-07
ENSG00000132780	COVID-19	NASP	16	1	46044518	46089566	2	3279131	6.1589	3.662e-10
ENSG00000132842	COVID-19	AP3B1	216	5	77291349	77595579	12	3279131	4.2253	1.1931e-05
ENSG00000132849	COVID-19	INADL	21	1	62203149	62634592	43	3279131	7.5385	2.3776e-14
ENSG00000132872	COVID-19	SYT4	619	18	40842843	40862615	5	3279131	6.7015	1.0316e-11
ENSG00000132874	COVID-19	SLC14A2	620	18	42787960	43268072	65	3279131	5.9033	1.7814e-09
ENSG00000133065	COVID-19	SLC41A1	47	1	205753221	205787876	6	3279131	5.5043	1.8529e-08
ENSG00000133216	COVID-19	EPHB2	9	1	23032332	23246818	25	3279131	4.364	6.3861e-06
ENSG00000133243	COVID-19	BTBD2	633	19	1980447	2039880	8	3279131	5.6303	8.9961e-09
ENSG00000133275	COVID-19	CSNK1G2	633	19	1936188	1986337	6	3279131	5.4097	3.1571e-08
ENSG00000133315	COVID-19	MACROD1	442	11	63761030	63938578	22	3279131	5.4902	2.0072e-08
ENSG00000133794	COVID-19	ARNTL	431	11	13293199	13413813	16	3279131	6.1094	5e-10
ENSG00000133874	COVID-19	RNF122	344	8	33400273	33429643	2	3279131	4.9582	3.5578e-07
ENSG00000133878	COVID-19	DUSP26	344	8	33443856	33462624	2	3279131	4.8675	5.6518e-07
ENSG00000133943	COVID-19	C14orf159	533	14	91521677	91696976	20	3279131	6.2413	2.1691e-10
ENSG00000133958	COVID-19	UNC79	535	14	93794565	94179222	13	3279131	6.1094	5e-10
ENSG00000134046	COVID-19	MBD2	624	18	51674079	51756158	6	3279131	4.7208	1.1746e-06
ENSG00000134077	COVID-19	THUMPD3	111	3	9399526	9433475	4	3279131	4.7368	1.0858e-06
ENSG00000134183	COVID-19	GNAT2	32	1	110140889	110160679	3	3279131	7.7866	3.4417e-15
ENSG00000134243	COVID-19	SORT1	32	1	109847192	109945573	2	3279131	5.2496	7.6221e-08
ENSG00000134369	COVID-19	NAV1	46	1	201587411	201801102	25	3279131	6.1094	5e-10
ENSG00000134376	COVID-19	CRB1	45	1	197165592	197452585	18	3279131	4.5985	2.1273e-06
ENSG00000134443	COVID-19	GRP	626	18	56882400	56903006	4	3279131	6.9824	1.4512e-12
ENSG00000134480	COVID-19	CCNH	218	5	86682311	86713836	4	3279131	6.3541	1.0482e-10
ENSG00000134490	COVID-19	TMEM241	614	18	20772108	21022925	21	3279131	4.5607	2.5492e-06
ENSG00000134532	COVID-19	SOX5	469	12	23677440	24108966	70	3279131	7.6501	1.0037e-14
ENSG00000134569	COVID-19	LRP4	439	11	46873419	46945193	4	3279131	5.4917	1.99e-08
ENSG00000134571	COVID-19	MYBPC3	439	11	47347957	47379253	6	3279131	7.6137	1.3323e-14
ENSG00000134574	COVID-19	DDB2	439	11	47231493	47265767	5	3279131	5.8197	2.9484e-09
ENSG00000134575	COVID-19	ACP2	439	11	47255853	47275457	3	3279131	5.6574	7.6862e-09
ENSG00000134684	COVID-19	YARS	11	1	33235840	33288754	3	3279131	5.9315	1.5012e-09
ENSG00000134686	COVID-19	PHC2	11	1	33784224	33901653	10	3279131	5.5042	1.8547e-08
ENSG00000134982	COVID-19	APC	226	5	112038195	112186936	8	3279131	4.6366	1.7709e-06
ENSG00000134986	COVID-19	NREP	225	5	110993318	111338161	32	3279131	4.2101	1.2763e-05
ENSG00000135070	COVID-19	ISCA1	384	9	88874461	88902676	3	3279131	4.5343	2.8903e-06
ENSG00000135124	COVID-19	P2RX4	493	12	121642660	121676909	7	3279131	4.9667	3.4048e-07
ENSG00000135211	COVID-19	TMEM60	314	7	77418045	77432897	2	3279131	4.7774	8.877e-07
ENSG00000135213	COVID-19	POM121C	313	7	75041066	75120548	4	3279131	7.8778	1.6653e-15
ENSG00000135272	COVID-19	MDFIC	323	7	114557209	114664256	15	3279131	6.5987	2.0741e-11
ENSG00000135298	COVID-19	BAI3	269	6	69340259	70104403	50	3279131	5.0807	1.8803e-07
ENSG00000135299	COVID-19	ANKRD6	273	6	90137889	90348553	19	3279131	4.7231	1.1612e-06
ENSG00000135409	COVID-19	AMHR2	475	12	53812639	53830318	1	3279131	4.9004	4.7831e-07
ENSG00000135423	COVID-19	GLS2	477	12	56859736	56887198	2	3279131	5.7759	3.8267e-09
ENSG00000135472	COVID-19	FAIM2	474	12	50255679	50303000	8	3279131	8.0988	2.7756e-16
ENSG00000135482	COVID-19	ZC3H10	477	12	56506943	56521278	3	3279131	4.6549	1.6209e-06
ENSG00000135486	COVID-19	HNRNPA1	476	12	54668977	54685872	1	3279131	5.7542	4.3521e-09
ENSG00000135517	COVID-19	MIP	477	12	56838286	56867950	4	3279131	5.758	4.2565e-09
ENSG00000135547	COVID-19	HEY2	281	6	126063810	126087415	2	3279131	5.2798	6.4672e-08
ENSG00000135870	COVID-19	RC3H1	41	1	173895352	173996435	3	3279131	6.1866	3.0741e-10
ENSG00000135912	COVID-19	TTLL4	106	2	219570568	219625139	2	3279131	6.254	2.0009e-10
ENSG00000135913	COVID-19	USP37	106	2	219309974	219438084	2	3279131	6.1387	4.1587e-10
ENSG00000135924	COVID-19	DNAJB2	106	2	220138989	220156622	2	3279131	6.9821	1.4538e-12
ENSG00000135929	COVID-19	CYP27A1	106	2	219641472	219685016	3	3279131	6.421	6.7697e-11
ENSG00000135966	COVID-19	TGFBRAP1	79	2	105875871	105951491	14	3279131	5.0402	2.3255e-07
ENSG00000136160	COVID-19	EDNRB	508	13	78464616	78498903	7	3279131	4.8271	6.9267e-07
ENSG00000136238	COVID-19	RAC1	296	7	6409154	6448608	7	3279131	4.927	4.1751e-07
ENSG00000136379	COVID-19	ABHD17C	560	15	80967025	81052962	14	3279131	7.7259	5.5511e-15
ENSG00000136436	COVID-19	CALCOCO2	600	17	46903350	46948884	4	3279131	4.2143	1.2529e-05
ENSG00000136463	COVID-19	TACO1	603	17	61673231	61690725	1	3279131	6.7502	7.3828e-12
ENSG00000136485	COVID-19	DCAF7	603	17	61622822	61676639	2	3279131	7.1373	4.7601e-13
ENSG00000136490	COVID-19	LIMD2	603	17	61768262	61783532	2	3279131	5.7828	3.6724e-09
ENSG00000136531	COVID-19	SCN2A	93	2	166090912	166253818	20	3279131	5.8069	3.182e-09
ENSG00000136573	COVID-19	BLK	334	8	11346510	11427113	14	3279131	7.3269	1.1779e-13
ENSG00000136574	COVID-19	GATA4	334	8	11529468	11622511	19	3279131	7.6192	1.2768e-14
ENSG00000136758	COVID-19	YME1L1	407	10	27394383	27449195	6	3279131	5.3314	4.8722e-08
ENSG00000136770	COVID-19	DNAJC1	406	10	22040466	22297698	5	3279131	6.1094	5e-10
ENSG00000136891	COVID-19	TEX10	390	9	103059359	103120221	4	3279131	6.1094	5e-10
ENSG00000136930	COVID-19	PSMB7	397	9	127110745	127182723	5	3279131	5.7312	4.985e-09
ENSG00000136944	COVID-19	LMX1B	398	9	129371722	129468311	18	3279131	6.1094	5e-10
ENSG00000137073	COVID-19	UBAP2	377	9	33916691	34053947	8	3279131	5.5806	1.1987e-08
ENSG00000137185	COVID-19	ZSCAN9	256	6	28187664	28206260	5	3279131	5.0403	2.3242e-07
ENSG00000137218	COVID-19	FRS3	261	6	41732914	41759280	4	3279131	4.173	1.5029e-05
ENSG00000137259	COVID-19	HIST1H2AB	255	6	26028320	26038796	2	3279131	5.0713	1.9755e-07
ENSG00000137269	COVID-19	LRRC1	266	6	53654295	53793919	13	3279131	5.3318	4.8635e-08
ENSG00000137288	COVID-19	UQCC2	257	6	33657070	33684504	6	3279131	5.1481	1.3156e-07
ENSG00000137309	COVID-19	HMGA1	257	6	34199650	34219008	1	3279131	5.0026	2.8287e-07
ENSG00000137504	COVID-19	CREBZF	449	11	85365752	85398951	6	3279131	4.7323	1.1097e-06
ENSG00000137513	COVID-19	NARS2	448	11	78142007	78290919	3	3279131	4.2536	1.0518e-05
ENSG00000137764	COVID-19	MAP2K5	554	15	67830047	68104461	18	3279131	8.0577	3.8858e-16
ENSG00000137776	COVID-19	SLTM	549	15	59166244	59230852	3	3279131	4.5908	2.2076e-06
ENSG00000137817	COVID-19	PARP6	555	15	72528522	72570340	4	3279131	4.9749	3.2635e-07
ENSG00000137822	COVID-19	TUBGCP4	545	15	43656419	43704293	3	3279131	4.8917	4.9991e-07
ENSG00000137845	COVID-19	ADAM10	549	15	58882403	59047177	9	3279131	5.6594	7.5955e-09
ENSG00000137872	COVID-19	SEMA6D	546	15	47471298	48071420	43	3279131	6.5202	3.5098e-11
ENSG00000137960	COVID-19	GIPC2	25	1	78440226	78609133	12	3279131	7.5474	2.2204e-14
ENSG00000138031	COVID-19	ADCY3	56	2	25037038	25147708	7	3279131	7.4743	3.8802e-14
ENSG00000138078	COVID-19	PREPL	64	2	44538420	44594001	6	3279131	4.842	6.4282e-07
ENSG00000138079	COVID-19	SLC3A1	64	2	44497599	44553633	5	3279131	4.7915	8.279e-07
ENSG00000138092	COVID-19	CENPO	56	2	25011005	25050245	5	3279131	7.7907	3.3307e-15
ENSG00000138111	COVID-19	TMEM180	420	10	104216149	104241802	4	3279131	5.0217	2.5607e-07
ENSG00000138131	COVID-19	LOXL4	418	10	100002447	100033007	4	3279131	7.0413	9.524e-13
ENSG00000138175	COVID-19	ARL3	420	10	104428488	104479164	5	3279131	7.5027	3.1253e-14
ENSG00000138430	COVID-19	OLA1	96	2	174932175	175118426	11	3279131	6.7044	1.011e-11
ENSG00000138442	COVID-19	WDR12	100	2	203734505	203884521	7	3279131	5.5182	1.712e-08
ENSG00000138443	COVID-19	ABI2	100	2	204187942	204317446	7	3279131	4.2945	8.7547e-06
ENSG00000138468	COVID-19	SENP7	138	3	101038049	101237085	5	3279131	4.8708	5.5579e-07
ENSG00000138594	COVID-19	TMOD3	547	15	52116825	52244492	3	3279131	5.8382	2.6378e-09
ENSG00000138622	COVID-19	HCN4	555	15	73607200	73666605	11	3279131	6.3429	1.1273e-10
ENSG00000138696	COVID-19	BMPR1B	186	4	95674119	96084599	33	3279131	5.915	1.6592e-09
ENSG00000138778	COVID-19	CENPE	187	4	104021963	104124566	5	3279131	4.6553	1.6172e-06
ENSG00000138814	COVID-19	PPP3CA	187	4	101939566	102274435	24	3279131	6.0147	9.0093e-10
ENSG00000138821	COVID-19	SLC39A8	187	4	103167198	103357415	22	3279131	7.1463	4.4575e-13
ENSG00000139211	COVID-19	AMIGO2	473	12	47464490	47478734	3	3279131	5.1598	1.2361e-07
ENSG00000139318	COVID-19	DUSP6	482	12	89736009	89752048	2	3279131	6.0141	9.0454e-10
ENSG00000139323	COVID-19	POC1B	482	12	89808495	89924801	9	3279131	6.3401	1.1481e-10
ENSG00000139428	COVID-19	MMAB	488	12	109986542	110016679	5	3279131	4.9322	4.0651e-07
ENSG00000139433	COVID-19	GLTP	488	12	110283748	110323293	5	3279131	4.9687	3.3709e-07
ENSG00000139531	COVID-19	SUOX	477	12	56385964	56405425	2	3279131	5.9545	1.3044e-09
ENSG00000139549	COVID-19	DHH	474	12	49478204	49493602	2	3279131	5.2261	8.6577e-08
ENSG00000139597	COVID-19	N4BP2L1	499	13	32969861	33007315	8	3279131	6.0446	7.4907e-10
ENSG00000139719	COVID-19	VPS33A	494	12	122709111	122756068	2	3279131	6.2839	1.6506e-10
ENSG00000139915	COVID-19	MDGA2	525	14	47303826	48149157	53	3279131	5.6816	6.6722e-09
ENSG00000140259	COVID-19	MFAP1	545	15	44091690	44122000	2	3279131	5.1951	1.0233e-07
ENSG00000140264	COVID-19	SERF2	545	15	44064285	44099787	3	3279131	5.1022	1.6784e-07
ENSG00000140265	COVID-19	ZSCAN29	545	15	43645370	43668223	2	3279131	4.8031	7.812e-07
ENSG00000140280	COVID-19	LYSMD2	547	15	52010208	52048782	3	3279131	5.7766	3.8114e-09
ENSG00000140443	COVID-19	IGF1R	564	15	99187200	99512759	43	3279131	6.9505	1.8196e-12
ENSG00000140463	COVID-19	BBS4	555	15	72973527	73035817	5	3279131	7.2693	1.8063e-13
ENSG00000140465	COVID-19	CYP1A1	556	15	75006883	75022951	2	3279131	5.2314	8.4096e-08
ENSG00000140474	COVID-19	ULK3	556	15	75123457	75140687	2	3279131	5.5724	1.256e-08
ENSG00000140497	COVID-19	SCAMP2	556	15	75131071	75170706	5	3279131	5.6711	7.0954e-09
ENSG00000140623	COVID-19	SEPT12	568	16	4822670	4843522	1	3279131	4.4174	4.9959e-06
ENSG00000140632	COVID-19	GLYR1	568	16	4848204	4902343	5	3279131	6.2765	1.7309e-10
ENSG00000140678	COVID-19	ITGAX	576	16	31361455	31399318	8	3279131	7.7126	6.1617e-15
ENSG00000140718	COVID-19	FTO	578	16	53732875	54160853	72	3279131	8.415	1.9646e-17
ENSG00000140836	COVID-19	ZFHX3	582	16	72811784	73098597	39	3279131	5.0068	2.7665e-07
ENSG00000140945	COVID-19	CDH13	587	16	82655408	83835204	224	3279131	6.4393	6.0025e-11
ENSG00000141027	COVID-19	NCOR1	591	17	15927471	16126499	4	3279131	6.5967	2.1027e-11
ENSG00000141101	COVID-19	NOB1	582	16	69770770	69793843	3	3279131	5.2706	6.7983e-08
ENSG00000141140	COVID-19	MYO19	595	17	34846477	34904284	4	3279131	7.7059	6.4948e-15
ENSG00000141293	COVID-19	SKAP1	600	17	46205802	46512637	16	3279131	6.1959	2.8974e-10
ENSG00000141295	COVID-19	SCRN2	600	17	45910058	45923699	4	3279131	4.3648	6.3622e-06
ENSG00000141298	COVID-19	SSH2	593	17	27947956	28262294	4	3279131	5.9905	1.0459e-09
ENSG00000141431	COVID-19	ASXL3	617	18	31153579	31336156	13	3279131	6.0242	8.4984e-10
ENSG00000141452	COVID-19	C18orf8	614	18	21078473	21116746	3	3279131	6.1094	5e-10
ENSG00000141458	COVID-19	NPC1	614	18	21081148	21171862	4	3279131	6.1094	5e-10
ENSG00000141503	COVID-19	MINK1	589	17	4731683	4806356	6	3279131	5.8057	3.2056e-09
ENSG00000141564	COVID-19	RPTOR	609	17	78513619	78945171	40	3279131	7.6596	9.3258e-15
ENSG00000141569	COVID-19	TRIM65	606	17	73871416	73898084	2	3279131	5.3696	3.9466e-08
ENSG00000141582	COVID-19	CBX4	608	17	77801955	77818228	3	3279131	5.2909	6.0857e-08
ENSG00000141985	COVID-19	SH3GL1	634	19	4355367	4405544	5	3279131	4.8821	5.2479e-07
ENSG00000142002	COVID-19	DPP9	634	19	4670236	4729685	6	3279131	7.3572	9.3925e-14
ENSG00000142186	COVID-19	SCYL1	443	11	65287548	65311175	2	3279131	4.9296	4.1191e-07
ENSG00000142230	COVID-19	SAE1	643	19	47611531	47718886	4	3279131	7.5386	2.3759e-14
ENSG00000142549	COVID-19	IGLON5	646	19	51810102	51838608	4	3279131	5.0098	2.7239e-07
ENSG00000142599	COVID-19	RERE	5	1	8407457	8882702	11	3279131	5.2291	8.5176e-08
ENSG00000142609	COVID-19	C1orf222	1	1	1848396	1940276	3	3279131	7.185	3.3601e-13
ENSG00000143028	COVID-19	SYPL2	32	1	110004180	110029759	1	3279131	5.0005	2.8598e-07
ENSG00000143106	COVID-19	PSMA5	32	1	109936653	109974062	2	3279131	5.8608	2.3027e-09
ENSG00000143190	COVID-19	POU2F1	39	1	167185066	167401582	12	3279131	4.6939	1.3401e-06
ENSG00000143363	COVID-19	PRUNE	37	1	150975896	151013189	6	3279131	4.9982	2.8927e-07
ENSG00000143434	COVID-19	SEMA6C	37	1	151099161	151124104	4	3279131	6.7196	9.1109e-12
ENSG00000143443	COVID-19	C1orf56	37	1	151015216	151029462	2	3279131	7.4981	3.2363e-14
ENSG00000143458	COVID-19	GABPB2	37	1	151038054	151103018	4	3279131	6.449	5.6307e-11
ENSG00000143469	COVID-19	SYT14	49	1	210106538	210342636	8	3279131	6.0093	9.3151e-10
ENSG00000143537	COVID-19	ADAM15	38	1	155018042	155040252	4	3279131	4.851	6.1416e-07
ENSG00000143590	COVID-19	EFNA3	38	1	155031224	155065014	3	3279131	5.458	2.4079e-08
ENSG00000143603	COVID-19	KCNN3	38	1	154664931	154847756	54	3279131	4.5626	2.5266e-06
ENSG00000143622	COVID-19	RIT1	38	1	155862599	155886195	2	3279131	4.2755	9.5374e-06
ENSG00000143727	COVID-19	ACP1	53	2	259140	283283	3	3279131	5.6064	1.0331e-08
ENSG00000143851	COVID-19	PTPN7	46	1	202111141	202135716	9	3279131	6.5069	3.8347e-11
ENSG00000143862	COVID-19	ARL8A	46	1	202097532	202118869	7	3279131	6.4418	5.903e-11
ENSG00000143919	COVID-19	CAMKMT	64	2	44584089	45004731	16	3279131	6.6577	1.3905e-11
ENSG00000143951	COVID-19	WDPCP	71	2	63343518	64059977	14	3279131	5.0653	2.0383e-07
ENSG00000144229	COVID-19	THSD7B	83	2	137518115	138440287	70	3279131	4.2972	8.6486e-06
ENSG00000144283	COVID-19	PKP4	89	2	159308476	159544391	14	3279131	4.457	4.1557e-06
ENSG00000144290	COVID-19	SLC4A10	91	2	162275843	162846792	21	3279131	5.3841	3.6409e-08
ENSG00000144381	COVID-19	HSPD1	99	2	198346305	198386461	2	3279131	5.4238	2.918e-08
ENSG00000144426	COVID-19	NBEAL1	100	2	203874602	204096101	7	3279131	5.6366	8.6734e-09
ENSG00000144560	COVID-19	VGLL4	112	3	11592544	11767220	29	3279131	4.5185	3.114e-06
ENSG00000144579	COVID-19	CTDSP1	106	2	219257979	219275664	1	3279131	4.9219	4.2859e-07
ENSG00000144580	COVID-19	RQCD1	106	2	219428303	219466803	2	3279131	6.3154	1.3474e-10
ENSG00000144711	COVID-19	IQSEC1	113	3	12933719	13119617	27	3279131	5.3088	5.5177e-08
ENSG00000144724	COVID-19	PTPRG	127	3	61542243	62288288	98	3279131	4.6171	1.9458e-06
ENSG00000144741	COVID-19	SLC25A26	129	3	66114285	66443540	18	3279131	4.5768	2.3603e-06
ENSG00000144791	COVID-19	LIMD1	122	3	45591886	45732830	18	3279131	4.3569	6.5967e-06
ENSG00000144802	COVID-19	NFKBIZ	138	3	101541835	101584866	5	3279131	6.2039	2.7545e-10
ENSG00000144815	COVID-19	NXPE3	138	3	101493046	101552073	4	3279131	7.891	1.4988e-15
ENSG00000144821	COVID-19	MYH15	140	3	108094216	108253169	21	3279131	5.5187	1.7072e-08
ENSG00000144852	COVID-19	NR1I2	144	3	119494331	119542332	13	3279131	4.8673	5.6565e-07
ENSG00000145020	COVID-19	AMT	123	3	49449211	49465186	2	3279131	6.1726	3.3579e-10
ENSG00000145022	COVID-19	TCTA	123	3	49444639	49458908	2	3279131	6.1094	5e-10
ENSG00000145029	COVID-19	NICN1	123	3	49455379	49471759	2	3279131	6.4771	4.6747e-11
ENSG00000145041	COVID-19	VPRBP	123	3	51428298	51539010	3	3279131	5.3594	4.1747e-08
ENSG00000145050	COVID-19	MANF	123	3	51417478	51431828	1	3279131	4.9316	4.0779e-07
ENSG00000145075	COVID-19	CCDC39	159	3	180315646	180593793	21	3279131	4.6281	1.8454e-06
ENSG00000145113	COVID-19	MUC4	163	3	195468636	195544148	6	3279131	4.5154	3.1603e-06
ENSG00000145147	COVID-19	SLIT2	168	4	20249883	20627184	53	3279131	5.0425	2.2971e-07
ENSG00000145191	COVID-19	EIF2B5	161	3	183847826	184407546	72	3279131	4.2785	9.4096e-06
ENSG00000145194	COVID-19	ECE2	161	3	183962438	184015819	6	3279131	6.1451	3.9946e-10
ENSG00000145354	COVID-19	CISD2	187	4	103785135	103815399	1	3279131	4.4363	4.5765e-06
ENSG00000145642	COVID-19	FAM159B	211	5	63981135	64018917	3	3279131	5.3145	5.3484e-08
ENSG00000145687	COVID-19	SSBP2	217	5	80703840	81052616	23	3279131	7.2678	1.8263e-13
ENSG00000145700	COVID-19	ANKRD31	215	5	74359100	74537703	7	3279131	6.1094	5e-10
ENSG00000145715	COVID-19	RASA1	218	5	86558705	86692748	5	3279131	6.2702	1.8024e-10
ENSG00000145730	COVID-19	PAM	222	5	102084685	102371809	12	3279131	5.2729	6.714e-08
ENSG00000145743	COVID-19	FBXL17	223	5	107189736	107722799	30	3279131	8.0899	2.9862e-16
ENSG00000145781	COVID-19	COMMD10	228	5	115415688	115753459	20	3279131	4.2229	1.2057e-05
ENSG00000145934	COVID-19	TENM2	242	5	166706804	167696162	108	3279131	7.1191	5.4311e-13
ENSG00000145996	COVID-19	CDKAL1	251	6	20529688	21237635	58	3279131	5.145	1.3377e-07
ENSG00000146039	COVID-19	SLC17A4	255	6	25749927	25786419	9	3279131	6.0403	7.6891e-10
ENSG00000146047	COVID-19	HIST1H2BA	255	6	25722137	25732573	3	3279131	5.333	4.8312e-08
ENSG00000146109	COVID-19	ABT1	255	6	26592180	26605278	3	3279131	5.9225	1.5852e-09
ENSG00000146147	COVID-19	MLIP	266	6	53789780	54136078	32	3279131	6.6466	1.4997e-11
ENSG00000146166	COVID-19	LGSN	268	6	63980856	64034882	4	3279131	4.7041	1.2748e-06
ENSG00000146477	COVID-19	SLC22A3	291	6	160764300	160881014	10	3279131	6.0636	6.6555e-10
ENSG00000147324	COVID-19	MFHAS1	334	8	8635864	8756155	16	3279131	6.1094	5e-10
ENSG00000147454	COVID-19	SLC25A37	338	8	23381318	23437976	15	3279131	5.2646	7.025e-08
ENSG00000147905	COVID-19	ZCCHC7	378	9	37115536	37363146	9	3279131	7.4185	5.923e-14
ENSG00000148053	COVID-19	NTRK2	383	9	87278466	87643505	42	3279131	5.7381	4.786e-09
ENSG00000148204	COVID-19	CRB2	397	9	126113449	126147603	5	3279131	6.1862	3.0813e-10
ENSG00000148248	COVID-19	SURF4	401	9	136223325	136247970	3	3279131	4.5744	2.3877e-06
ENSG00000148288	COVID-19	GBGT1	401	9	136023340	136044332	5	3279131	6.1939	2.9348e-10
ENSG00000148296	COVID-19	SURF6	401	9	136192552	136208235	4	3279131	4.4361	4.5804e-06
ENSG00000148484	COVID-19	RSU1	404	10	16627610	16864527	43	3279131	5.3724	3.8847e-08
ENSG00000148498	COVID-19	PARD3	409	10	34393488	35109253	38	3279131	7.0921	6.6045e-13
ENSG00000148572	COVID-19	NRBF2	411	10	64888050	64919783	4	3279131	4.436	4.5815e-06
ENSG00000148655	COVID-19	C10orf11	413	10	77355998	78324925	78	3279131	5.3804	3.716e-08
ENSG00000148704	COVID-19	VAX1	422	10	118883032	118902812	1	3279131	4.368	6.2706e-06
ENSG00000148737	COVID-19	TCF7L2	421	10	114705009	114932437	23	3279131	7.6004	1.4766e-14
ENSG00000148795	COVID-19	CYP17A1	420	10	104585288	104602290	3	3279131	7.7325	5.2736e-15
ENSG00000148840	COVID-19	PPRC1	420	10	103887787	103915082	3	3279131	4.6715	1.4954e-06
ENSG00000148842	COVID-19	CNNM2	420	10	104673050	104854978	10	3279131	4.9674	3.3925e-07
ENSG00000148943	COVID-19	LIN7C	433	11	27511123	27533320	3	3279131	7.7608	4.2188e-15
ENSG00000149084	COVID-19	HSD17B12	437	11	43572986	43883167	16	3279131	6.1094	5e-10
ENSG00000149091	COVID-19	DGKZ	439	11	46349455	46407104	2	3279131	5.0048	2.796e-07
ENSG00000149182	COVID-19	ARFGAP2	439	11	47180848	47203676	3	3279131	4.4851	3.6445e-06
ENSG00000149187	COVID-19	CELF1	439	11	47482496	47592121	6	3279131	6.5739	2.4509e-11
ENSG00000149294	COVID-19	NCAM1	452	11	112826997	113154158	33	3279131	5.5189	1.7059e-08
ENSG00000149428	COVID-19	HYOU1	456	11	118909900	118932913	2	3279131	4.2374	1.1306e-05
ENSG00000149527	COVID-19	PLCH2	2	1	2352419	2441969	12	3279131	6.4171	6.9451e-11
ENSG00000149577	COVID-19	SIDT2	454	11	117044449	117073160	5	3279131	4.6045	2.0672e-06
ENSG00000149654	COVID-19	CDH22	664	20	44797372	44942137	16	3279131	6.3062	1.4297e-10
ENSG00000149716	COVID-19	ORAOV1	445	11	69462844	69495184	3	3279131	7.0963	6.4082e-13
ENSG00000149743	COVID-19	TRPT1	442	11	63986271	63998726	2	3279131	4.819	7.2155e-07
ENSG00000149761	COVID-19	NUDT22	442	11	63988413	64003158	2	3279131	4.9697	3.3522e-07
ENSG00000149781	COVID-19	FERMT3	442	11	63969150	63996354	3	3279131	4.2769	9.4743e-06
ENSG00000149922	COVID-19	TBX6	576	16	30092114	30108208	2	3279131	6.1094	5e-10
ENSG00000149923	COVID-19	PPP4C	576	16	30082299	30101698	2	3279131	6.4823	4.5179e-11
ENSG00000149925	COVID-19	ALDOA	576	16	30059411	30086778	2	3279131	7.322	1.2218e-13
ENSG00000149926	COVID-19	FAM57B	576	16	30030748	30069299	1	3279131	6.1094	5e-10
ENSG00000149927	COVID-19	DOC2A	576	16	30011830	30039591	2	3279131	7.9284	1.1102e-15
ENSG00000149929	COVID-19	HIRIP3	576	16	29998645	30012757	1	3279131	6.1094	5e-10
ENSG00000149930	COVID-19	TAOK2	576	16	29979962	30008582	1	3279131	7.0402	9.5962e-13
ENSG00000149932	COVID-19	TMEM219	576	16	29947206	29989373	1	3279131	6.5033	3.9286e-11
ENSG00000150281	COVID-19	CTF1	576	16	30902928	30919881	1	3279131	5.9831	1.0945e-09
ENSG00000150672	COVID-19	DLG2	449	11	83161055	85343966	134	3279131	7.2244	2.5166e-13
ENSG00000150938	COVID-19	CRIM1	60	2	36578069	36783278	29	3279131	4.7724	9.1044e-07
ENSG00000151006	COVID-19	PRSS53	576	16	31089746	31105949	1	3279131	6.5461	2.9521e-11
ENSG00000151067	COVID-19	CACNA1C	464	12	2074952	2807108	87	3279131	5.0396	2.3323e-07
ENSG00000151164	COVID-19	RAD9B	488	12	110934460	110974891	4	3279131	6.4747	4.7487e-11
ENSG00000151320	COVID-19	AKAP6	521	14	32793479	33305567	77	3279131	4.8901	5.0386e-07
ENSG00000151353	COVID-19	TMEM18	53	2	662335	682439	5	3279131	6.8243	4.419e-12
ENSG00000151640	COVID-19	DPYSL4	426	10	133995404	134024280	4	3279131	5.5124	1.7701e-08
ENSG00000151665	COVID-19	PIGF	65	2	46803076	46849258	7	3279131	5.1744	1.1435e-07
ENSG00000151917	COVID-19	BEND6	267	6	56814773	56897140	3	3279131	4.3796	5.9445e-06
ENSG00000152214	COVID-19	RIT2	619	18	40318192	40700657	28	3279131	4.1365	1.7629e-05
ENSG00000152217	COVID-19	SETBP1	620	18	42255138	42653475	42	3279131	4.9476	3.7571e-07
ENSG00000152219	COVID-19	ARL14EP	435	11	30339598	30364774	6	3279131	7.3047	1.3894e-13
ENSG00000152359	COVID-19	POC5	215	5	74964949	75018313	7	3279131	6.1094	5e-10
ENSG00000152430	COVID-19	BOLL	99	2	198586603	198656486	3	3279131	6.0529	7.1149e-10
ENSG00000153006	COVID-19	SREK1IP1	211	5	64008971	64069512	4	3279131	5.6146	9.8508e-09
ENSG00000153015	COVID-19	CWC27	211	5	64059757	64319590	14	3279131	5.5605	1.3449e-08
ENSG00000153037	COVID-19	SRP19	226	5	112191919	112210485	2	3279131	4.1441	1.706e-05
ENSG00000153064	COVID-19	BANK1	187	4	102327443	103000969	48	3279131	6.0365	7.8731e-10
ENSG00000153086	COVID-19	ACMSD	82	2	135591117	135664604	4	3279131	4.316	7.9454e-06
ENSG00000153113	COVID-19	CAST	221	5	95855971	96120299	43	3279131	7.8737	1.7219e-15
ENSG00000153250	COVID-19	RBMS1	90	2	161123662	161355305	11	3279131	5.112	1.5935e-07
ENSG00000153495	COVID-19	TEX29	517	13	111963531	112001596	14	3279131	7.9726	7.7716e-16
ENSG00000153707	COVID-19	PTPRD	367:368	9	8309246	10617723	321	3279131	7.8818	1.6138e-15
ENSG00000153814	COVID-19	JAZF1	302	7	27865192	28225362	45	3279131	4.1587	1.6003e-05
ENSG00000153815	COVID-19	CMIP	586	16	81473775	81750367	51	3279131	5.5336	1.5686e-08
ENSG00000153820	COVID-19	SPHKAP	107	2	228839666	229051361	19	3279131	6.1094	5e-10
ENSG00000153827	COVID-19	TRIP12	108	2	230623554	230792955	8	3279131	7.8327	2.387e-15
ENSG00000153832	COVID-19	FBXO36	108	2	230782018	230882825	5	3279131	7.3168	1.2695e-13
ENSG00000153885	COVID-19	KCTD15	639	19	34281838	34311668	5	3279131	7.6915	7.272e-15
ENSG00000153944	COVID-19	MSI2	601	17	55328212	55767046	91	3279131	5.878	2.0761e-09
ENSG00000154027	COVID-19	AK5	25	1	77742736	78030651	41	3279131	8.2065	1.139e-16
ENSG00000154035	COVID-19	C17orf103	592	17	21137183	21161722	3	3279131	4.1713	1.514e-05
ENSG00000154065	COVID-19	ANKRD29	614	18	21173890	21247849	8	3279131	5.959	1.2692e-09
ENSG00000154127	COVID-19	UBASH3B	458	11	122521383	122690181	40	3279131	4.9016	4.7523e-07
ENSG00000154319	COVID-19	FAM167A	334	8	11273972	11337224	15	3279131	7.4522	4.5908e-14
ENSG00000154328	COVID-19	NEIL2	334	8	11622148	11649855	12	3279131	5.6709	7.1014e-09
ENSG00000154415	COVID-19	PPP1R3A	322	7	113511832	113720975	5	3279131	7.0552	8.6159e-13
ENSG00000154678	COVID-19	PDE1C	303	7	31785793	32343941	75	3279131	6.5756	2.4223e-11
ENSG00000154928	COVID-19	EPHB1	148	3	134311643	134984309	85	3279131	4.8954	4.9049e-07
ENSG00000155034	COVID-19	FBXL18	295	7	5465966	5558429	10	3279131	4.6304	1.8244e-06
ENSG00000155511	COVID-19	GRIA1	239	5	152864175	153198429	47	3279131	5.3965	3.3985e-08
ENSG00000155903	COVID-19	RASA2	151	3	141200889	141339184	3	3279131	5.993	1.03e-09
ENSG00000156097	COVID-19	GPR61	32	1	110077494	110096028	3	3279131	6.6992	1.0479e-11
ENSG00000156110	COVID-19	ADK	412	10	75905960	76474061	10	3279131	5.1194	1.5327e-07
ENSG00000156113	COVID-19	KCNMA1	414	10	78624359	79403353	110	3279131	4.7354	1.0932e-06
ENSG00000156398	COVID-19	SFXN2	420	10	104469295	104508249	6	3279131	4.5388	2.8282e-06
ENSG00000156564	COVID-19	LRFN2	259	6	40354325	40560204	25	3279131	6.2281	2.3605e-10
ENSG00000156853	COVID-19	ZNF689	576	16	30608879	30640333	1	3279131	5.014	2.6653e-07
ENSG00000157036	COVID-19	EXOG	118	3	38532618	38588652	6	3279131	5.3175	5.2599e-08
ENSG00000157045	COVID-19	NTAN1	571	16	15126710	15154921	4	3279131	6.1543	3.7716e-10
ENSG00000157168	COVID-19	NRG1	343	8	31491902	32627548	93	3279131	6.1136	4.8718e-10
ENSG00000157216	COVID-19	SSBP3	19	1	54686105	54884152	34	3279131	6.0341	7.9919e-10
ENSG00000157349	COVID-19	DDX19B	582	16	70318566	70374186	1	3279131	6.6596	1.3726e-11
ENSG00000157350	COVID-19	ST3GAL2	582	16	70408338	70478140	3	3279131	7.8778	1.6653e-15
ENSG00000157353	COVID-19	FUK	582	16	70483324	70519177	2	3279131	7.1108	5.7687e-13
ENSG00000157368	COVID-19	IL34	582	16	70608798	70699585	5	3279131	4.5692	2.4479e-06
ENSG00000157388	COVID-19	CACNA1D	124	3	53523683	53852760	39	3279131	6.0663	6.5446e-10
ENSG00000157404	COVID-19	KIT	177	4	55519085	55611881	14	3279131	7.152	4.2755e-13
ENSG00000157423	COVID-19	HYDIN	582	16	70836281	71269625	4	3279131	4.1807	1.4529e-05
ENSG00000157483	COVID-19	MYO1E	549	15	59422113	59670099	34	3279131	5.3047	5.6426e-08
ENSG00000157557	COVID-19	ETS2	676	21	40172231	40201879	4	3279131	5.5945	1.106e-08
ENSG00000157680	COVID-19	DGKI	329	7	137060783	137536838	34	3279131	5.6296	9.0324e-09
ENSG00000157870	COVID-19	FAM213B	2	1	2512930	2527908	2	3279131	5.0116	2.6983e-07
ENSG00000157873	COVID-19	TNFRSF14	2	1	2482078	2501821	1	3279131	5.4418	2.6372e-08
ENSG00000157881	COVID-19	PANK4	2	1	2434972	2463039	2	3279131	5.425	2.8975e-08
ENSG00000157985	COVID-19	AGAP1	109	2	236397733	237045444	52	3279131	5.7549	4.3339e-09
ENSG00000158092	COVID-19	NCK1	149	3	136576050	136673665	2	3279131	6.3283	1.2395e-10
ENSG00000158113	COVID-19	LRRC43	494	12	122647285	122693018	5	3279131	7.5109	2.9365e-14
ENSG00000158186	COVID-19	MRAS	150	3	138061539	138129375	4	3279131	5.9898	1.0506e-09
ENSG00000158321	COVID-19	AUTS2	310	7	69058905	70263054	52	3279131	8.2662	6.9137e-17
ENSG00000158373	COVID-19	HIST1H2BD	255	6	26153349	26176577	4	3279131	6.5706	2.5062e-11
ENSG00000158402	COVID-19	CDC25C	234	5	137615954	137679044	6	3279131	6.5078	3.814e-11
ENSG00000159110	COVID-19	IFNAR2	674	21	34597206	34642980	5	3279131	7.5358	2.4258e-14
ENSG00000159199	COVID-19	ATP5G1	600	17	46965127	46978233	1	3279131	6.1094	5e-10
ENSG00000159202	COVID-19	UBE2Z	600	17	46980731	47011418	2	3279131	5.7348	4.8803e-09
ENSG00000159210	COVID-19	SNF8	600	17	47001678	47027479	2	3279131	5.2192	8.986e-08
ENSG00000159217	COVID-19	IGF2BP1	600	17	47069774	47138012	5	3279131	6.1094	5e-10
ENSG00000159224	COVID-19	GIP	600	17	47030916	47050958	1	3279131	5.6318	8.9154e-09
ENSG00000159322	COVID-19	ADPGK	555	15	73038710	73083187	5	3279131	6.8391	3.9851e-12
ENSG00000159363	COVID-19	ATP13A2	8	1	17307453	17343423	3	3279131	5.7285	5.065e-09
ENSG00000159495	COVID-19	TGM7	545	15	43563478	43599453	3	3279131	4.2377	1.1291e-05
ENSG00000159588	COVID-19	CCDC17	16	1	46080716	46094729	2	3279131	5.973	1.1643e-09
ENSG00000159592	COVID-19	GPBP1L1	16	1	46087976	46158785	3	3279131	6.2006	2.8118e-10
ENSG00000159596	COVID-19	TMEM69	16	1	46147886	46165115	2	3279131	6.2323	2.2977e-10
ENSG00000160097	COVID-19	FNDC5	11	1	33322869	33343083	3	3279131	5.821	2.9243e-09
ENSG00000160161	COVID-19	CILP2	637	19	19644057	19662468	2	3279131	6.7543	7.1761e-12
ENSG00000160323	COVID-19	ADAMTS13	401	9	136274478	136329508	7	3279131	6.6934	1.0903e-11
ENSG00000160325	COVID-19	CACFD1	401	9	136320089	136340970	3	3279131	7.8215	2.609e-15
ENSG00000160326	COVID-19	SLC2A6	401	9	136331217	136349259	3	3279131	6.6997	1.0445e-11
ENSG00000160570	COVID-19	DEDD2	640	19	42697750	42729292	1	3279131	4.5879	2.2383e-06
ENSG00000160584	COVID-19	SIK3	454	11	116709118	116974153	20	3279131	4.4125	5.1102e-06
ENSG00000160685	COVID-19	ZBTB7B	38	1	154970127	154995998	3	3279131	5.7874	3.5748e-09
ENSG00000160695	COVID-19	VPS11	456	11	118933403	118957688	2	3279131	7.0264	1.0593e-12
ENSG00000160753	COVID-19	RUSC1	38	1	155285687	155305905	1	3279131	5.6302	9e-09
ENSG00000160803	COVID-19	UBQLN4	38	1	156000092	156028585	2	3279131	4.8299	6.8315e-07
ENSG00000160867	COVID-19	FGFR4	245	5	176508887	176530145	2	3279131	4.9601	3.5222e-07
ENSG00000160908	COVID-19	ZNF394	318	7	99079142	99102947	2	3279131	6.8372	4.0367e-12
ENSG00000160917	COVID-19	CPSF4	318	7	99031545	99059994	2	3279131	7.2741	1.7442e-13
ENSG00000161664	COVID-19	ASB16	599	17	42242815	42261451	2	3279131	5.4377	2.6981e-08
ENSG00000161896	COVID-19	IP6K3	257	6	33684444	33719762	7	3279131	4.8751	5.4373e-07
ENSG00000161904	COVID-19	LEMD2	257	6	33733979	33761913	4	3279131	5.8978	1.8424e-09
ENSG00000162104	COVID-19	ADCY9	567	16	3998388	4171186	31	3279131	8.0577	3.8858e-16
ENSG00000162267	COVID-19	ITIH3	123	3	52823784	52848025	3	3279131	7.707	6.4393e-15
ENSG00000162344	COVID-19	FGF19	445	11	69508000	69524410	1	3279131	5.5011	1.8867e-08
ENSG00000162366	COVID-19	PDZK1IP1	17	1	47644265	47661716	2	3279131	5.6818	6.6635e-09
ENSG00000162367	COVID-19	TAL1	17	1	47676962	47702892	3	3279131	7.6965	6.9944e-15
ENSG00000162373	COVID-19	BEND5	18	1	49188195	49247641	9	3279131	6.2058	2.7218e-10
ENSG00000162374	COVID-19	ELAVL4	18	1	50508686	50674458	14	3279131	7.3102	1.3334e-13
ENSG00000162413	COVID-19	KLHL21	3	1	6645784	6679667	4	3279131	6.7953	5.4037e-12
ENSG00000162517	COVID-19	PEF1	10	1	32090463	32115497	2	3279131	5.4229	2.932e-08
ENSG00000162522	COVID-19	KIAA1522	11	1	33202486	33245571	4	3279131	6.2196	2.4917e-10
ENSG00000162614	COVID-19	NEXN	25	1	78349198	78414580	5	3279131	6.0983	5.3615e-10
ENSG00000162616	COVID-19	DNAJB4	25	1	78439859	78488648	5	3279131	6.0543	7.0508e-10
ENSG00000162621	COVID-19	LRRC53	24	1	74930562	74983298	3	3279131	4.3776	5.9991e-06
ENSG00000162631	COVID-19	NTNG1	31	1	107677629	108031080	47	3279131	7.4133	6.1598e-14
ENSG00000162650	COVID-19	ATXN7L2	32	1	110021101	110040426	2	3279131	4.7637	9.505e-07
ENSG00000162670	COVID-19	BRINP3	43	1	190061792	190451759	19	3279131	6.8112	4.8388e-12
ENSG00000162676	COVID-19	GFI1	28	1	92935319	92957433	2	3279131	4.3634	6.403e-06
ENSG00000162944	COVID-19	RFTN2	99	2	198427948	198545769	4	3279131	5.7378	4.7965e-09
ENSG00000163069	COVID-19	SGCB	176	4	52881872	52909648	2	3279131	4.9536	3.6419e-07
ENSG00000163071	COVID-19	SPATA18	176	4	52912497	52968458	4	3279131	4.8833	5.2173e-07
ENSG00000163104	COVID-19	SMARCAD1	185	4	95123762	95217443	5	3279131	4.1779	1.4712e-05
ENSG00000163141	COVID-19	BNIPL	37	1	151004046	151025076	3	3279131	7.9284	1.1102e-15
ENSG00000163297	COVID-19	ANTXR2	181	4	80817303	81051608	14	3279131	5.0052	2.7908e-07
ENSG00000163320	COVID-19	CGGBP1	135	3	88096094	88204035	2	3279131	6.1094	5e-10
ENSG00000163344	COVID-19	PMVK	38	1	154892210	154914467	2	3279131	4.8711	5.5489e-07
ENSG00000163346	COVID-19	PBXIP1	38	1	154911552	154933599	2	3279131	4.5517	2.6608e-06
ENSG00000163354	COVID-19	DCST2	38	1	154985996	155011257	2	3279131	4.2516	1.0611e-05
ENSG00000163431	COVID-19	LMOD1	46	1	201860580	201920715	9	3279131	6.1094	5e-10
ENSG00000163462	COVID-19	TRIM46	38	1	155140873	155162447	2	3279131	7.911	1.2768e-15
ENSG00000163463	COVID-19	KRTCAP2	38	1	155136884	155150951	2	3279131	7.3049	1.3878e-13
ENSG00000163479	COVID-19	SSR2	38	1	155973839	155995750	1	3279131	5.6614	7.5052e-09
ENSG00000163481	COVID-19	RNF25	106	2	219523587	219542134	3	3279131	6.123	4.5912e-10
ENSG00000163482	COVID-19	STK36	106	2	219531749	219572439	3	3279131	6.7647	6.679e-12
ENSG00000163507	COVID-19	KIAA1524	140	3	108263716	108313491	5	3279131	5.4744	2.1952e-08
ENSG00000163515	COVID-19	RETNLB	140	3	108457271	108481231	5	3279131	4.1106	1.9736e-05
ENSG00000163516	COVID-19	ANKZF1	106	2	220089479	220106391	2	3279131	5.6268	9.1792e-09
ENSG00000163521	COVID-19	GLB1L	106	2	220096328	220115200	2	3279131	5.4441	2.6039e-08
ENSG00000163577	COVID-19	EIF5A2	156	3	170601204	170631482	2	3279131	6.4534	5.4691e-11
ENSG00000163581	COVID-19	SLC2A2	156	3	170709137	170749539	3	3279131	6.3296	1.2286e-10
ENSG00000163584	COVID-19	RPL22L1	156	3	170577664	170593272	3	3279131	5.5101	1.7931e-08
ENSG00000163596	COVID-19	ICA1L	100	2	203635690	203741708	7	3279131	5.8296	2.7776e-09
ENSG00000163618	COVID-19	CADPS	127	3	62379022	62866054	69	3279131	7.8997	1.3974e-15
ENSG00000163644	COVID-19	PPM1K	182	4	89173772	89210921	3	3279131	5.5542	1.3948e-08
ENSG00000163660	COVID-19	CCNL1	153	3	156859297	156883549	2	3279131	5.9049	1.7643e-09
ENSG00000163806	COVID-19	SPDYA	58	2	29000383	29078477	3	3279131	5.5829	1.1827e-08
ENSG00000163817	COVID-19	SLC6A20	122	3	45791942	45843027	15	3279131	7.6785	8.0491e-15
ENSG00000163818	COVID-19	LZTFL1	122	3	45859808	45962534	13	3279131	6.1094	5e-10
ENSG00000163820	COVID-19	FYCO1	122	3	45954396	46042316	8	3279131	6.1094	5e-10
ENSG00000163823	COVID-19	CCR1	122	3	46238200	46254887	2	3279131	6.3684	9.5525e-11
ENSG00000163872	COVID-19	YEATS2	161	3	183410606	183535413	4	3279131	4.6694	1.5107e-06
ENSG00000163879	COVID-19	DNALI1	13	1	38017520	38037458	3	3279131	4.2119	1.2663e-05
ENSG00000163933	COVID-19	RFT1	123	3	53117499	53169478	3	3279131	5.3865	3.5929e-08
ENSG00000163935	COVID-19	SFMBT1	123	3	52932588	53085766	7	3279131	6.8353	4.0917e-12
ENSG00000163938	COVID-19	GNL3	123	3	52710172	52733508	1	3279131	4.5326	2.9127e-06
ENSG00000163939	COVID-19	PBRM1	123	3	52574368	52724933	2	3279131	5.614	9.8857e-09
ENSG00000163960	COVID-19	UBXN7	164	3	196069533	196164345	4	3279131	5.1065	1.6409e-07
ENSG00000164037	COVID-19	SLC9B1	187	4	103801205	103945896	3	3279131	4.8947	4.9225e-07
ENSG00000164038	COVID-19	SLC9B2	187	4	103936025	104011986	6	3279131	5.2166	9.1139e-08
ENSG00000164061	COVID-19	BSN	123	3	49586922	49713978	5	3279131	7.7325	5.2736e-15
ENSG00000164062	COVID-19	APEH	123	3	49706435	49726396	2	3279131	5.9112	1.6979e-09
ENSG00000164068	COVID-19	RNF123	123	3	49721932	49763962	2	3279131	6.4628	5.1397e-11
ENSG00000164076	COVID-19	CAMKV	123	3	49890421	49912655	3	3279131	7.6785	8.0491e-15
ENSG00000164077	COVID-19	MON1A	123	3	49941302	49972606	1	3279131	6.1094	5e-10
ENSG00000164078	COVID-19	MST1R	123	3	49919435	49946299	2	3279131	7.3109	1.3267e-13
ENSG00000164080	COVID-19	RAD54L2	123	3	51570160	51707683	3	3279131	5.4247	2.9031e-08
ENSG00000164081	COVID-19	TEX264	123	3	51691709	51743339	2	3279131	5.0834	1.8533e-07
ENSG00000164082	COVID-19	GRM2	123	3	51736086	51757629	2	3279131	5.6706	7.1167e-09
ENSG00000164088	COVID-19	PPM1M	123	3	52274841	52289613	2	3279131	5.5228	1.6682e-08
ENSG00000164091	COVID-19	WDR82	123	3	52283437	52327036	3	3279131	4.4759	3.8045e-06
ENSG00000164163	COVID-19	ABCE1	195	4	146014084	146055331	3	3279131	5.1942	1.0278e-07
ENSG00000164164	COVID-19	OTUD4	195	4	146026990	146106313	4	3279131	4.9292	4.1289e-07
ENSG00000164180	COVID-19	TMEM161B	218	5	87480450	87570293	5	3279131	6.6915	1.1047e-11
ENSG00000164307	COVID-19	ERAP1	221	5	96091521	96148803	16	3279131	5.6312	8.948e-09
ENSG00000164330	COVID-19	EBF1	240	5	158117928	158531769	35	3279131	5.1994	9.9983e-08
ENSG00000164438	COVID-19	TLX3	243	5	170731288	170744138	2	3279131	5.7217	5.2738e-09
ENSG00000164508	COVID-19	HIST1H2AA	255	6	25721291	25731790	2	3279131	5.3391	4.67e-08
ENSG00000164535	COVID-19	DAGLB	296	7	6443757	6528821	11	3279131	5.213	9.2903e-08
ENSG00000164574	COVID-19	GALNT10	239	5	153565290	153805544	35	3279131	5.445	2.5899e-08
ENSG00000164631	COVID-19	ZNF12	296	7	6723064	6751554	5	3279131	4.3797	5.9434e-06
ENSG00000164749	COVID-19	HNF4G	351	8	76315149	76484078	23	3279131	7.0622	8.1934e-13
ENSG00000164867	COVID-19	NOS3	332	7	150683083	150716676	4	3279131	4.8636	5.7634e-07
ENSG00000164893	COVID-19	SLC7A13	354	8	87221281	87338375	12	3279131	5.2301	8.4724e-08
ENSG00000164924	COVID-19	YWHAZ	358	8	101923753	101970616	4	3279131	4.7401	1.068e-06
ENSG00000164944	COVID-19	KIAA1429	357	8	95494921	95570757	8	3279131	5.792	3.4787e-09
ENSG00000164989	COVID-19	CCDC171	371	9	15547895	16066661	13	3279131	8.5627	5.5141e-18
ENSG00000165030	COVID-19	NFIL3	386	9	94166327	94191144	4	3279131	6.3165	1.3376e-10
ENSG00000165138	COVID-19	ANKS6	388	9	101488611	101564247	7	3279131	5.0479	2.2339e-07
ENSG00000165392	COVID-19	WRN	342	8	30886317	31036285	18	3279131	4.4578	4.1401e-06
ENSG00000165476	COVID-19	REEP3	411	10	65276123	65389883	9	3279131	6.8311	4.2135e-12
ENSG00000165496	COVID-19	RPL10L	525	14	47115222	47126028	3	3279131	4.9697	3.3523e-07
ENSG00000165879	COVID-19	FRAT1	417	10	99074022	99086672	2	3279131	4.6232	1.8896e-06
ENSG00000165915	COVID-19	SLC39A13	439	11	47423683	47443047	2	3279131	6.1094	5e-10
ENSG00000165916	COVID-19	PSMC3	439	11	47435320	47452993	3	3279131	6.2648	1.8667e-10
ENSG00000165917	COVID-19	RAPSN	439	11	47454308	47475730	3	3279131	7.7451	4.774e-15
ENSG00000165923	COVID-19	AGBL2	439	11	47676143	47741941	4	3279131	7.7866	3.4417e-15
ENSG00000165966	COVID-19	PDZRN4	472	12	41577250	41973392	25	3279131	6.7816	5.9407e-12
ENSG00000166002	COVID-19	SMCO4	451	11	93206638	93281674	11	3279131	4.7165	1.1998e-06
ENSG00000166024	COVID-19	R3HCC1L	418	10	99889387	100009654	5	3279131	6.3306	1.2207e-10
ENSG00000166118	COVID-19	SPATA19	461	11	133705526	133720433	2	3279131	4.6057	2.0556e-06
ENSG00000166126	COVID-19	AMN	540	14	103383993	103404933	3	3279131	5.0742	1.9452e-07
ENSG00000166165	COVID-19	CKB	540	14	103980996	103994448	2	3279131	7.1146	5.6133e-13
ENSG00000166166	COVID-19	TRMT61A	540	14	103990521	104008410	3	3279131	6.3501	1.0755e-10
ENSG00000166167	COVID-19	BTRC	419	10	103108820	103322078	7	3279131	4.8177	7.2618e-07
ENSG00000166170	COVID-19	BAG5	540	14	104017881	104034168	3	3279131	6.0596	6.8229e-10
ENSG00000166181	COVID-19	API5	437	11	43328513	43371079	9	3279131	5.6359	8.7055e-09
ENSG00000166192	COVID-19	SENP8	555	15	72401599	72438311	2	3279131	4.3051	8.3462e-06
ENSG00000166199	COVID-19	ALKBH3	437	11	43897361	43946816	8	3279131	6.4521	5.5156e-11
ENSG00000166206	COVID-19	GABRB3	541	15	26783693	27189686	50	3279131	4.7977	8.0255e-07
ENSG00000166272	COVID-19	WBP1L	420	10	104498727	104581021	11	3279131	4.8262	6.9584e-07
ENSG00000166275	COVID-19	C10orf32	420	10	104608980	104629718	3	3279131	7.7016	6.7168e-15
ENSG00000166436	COVID-19	TRIM66	429	11	8628584	8698413	5	3279131	7.7592	4.2744e-15
ENSG00000166477	COVID-19	LEO1	547	15	52225222	52269003	2	3279131	5.6451	8.2549e-09
ENSG00000166510	COVID-19	CCDC68	624	18	52563740	52631739	6	3279131	6.2356	2.2499e-10
ENSG00000166603	COVID-19	MC4R	627	18	58033564	58045001	4	3279131	7.8821	1.6098e-15
ENSG00000166869	COVID-19	CHP2	573	16	23760948	23775272	3	3279131	4.6458	1.6941e-06
ENSG00000166938	COVID-19	DIS3L	553	15	66580555	66631236	6	3279131	4.7221	1.1674e-06
ENSG00000167004	COVID-19	PDIA3	545	15	44033590	44070477	3	3279131	5.3579	4.2109e-08
ENSG00000167005	COVID-19	NUDT21	579	16	56458045	56491111	3	3279131	4.7763	8.9278e-07
ENSG00000167110	COVID-19	GOLGA2	399	9	131013108	131043274	3	3279131	6.4645	5.0829e-11
ENSG00000167112	COVID-19	TRUB2	399	9	131066382	131090021	2	3279131	5.4898	2.0116e-08
ENSG00000167113	COVID-19	COQ4	399	9	131079815	131101351	1	3279131	5.1504	1.2995e-07
ENSG00000167114	COVID-19	SLC27A4	399	9	131097925	131128749	2	3279131	6.2568	1.9651e-10
ENSG00000167118	COVID-19	URM1	399	9	131128598	131158015	3	3279131	6.3656	9.7245e-11
ENSG00000167183	COVID-19	PRR15L	600	17	46024333	46040244	5	3279131	5.9288	1.5261e-09
ENSG00000167191	COVID-19	GPRC5B	572	16	19863616	19902489	6	3279131	7.8778	1.6653e-15
ENSG00000167194	COVID-19	C16orf92	576	16	30029655	30044057	1	3279131	6.7664	6.6028e-12
ENSG00000167371	COVID-19	PRRT2	576	16	29818177	29832201	1	3279131	6.1094	5e-10
ENSG00000167394	COVID-19	ZNF668	576	16	31067164	31090641	2	3279131	7.4584	4.3798e-14
ENSG00000167395	COVID-19	ZNF646	576	16	31080743	31100517	2	3279131	7.4093	6.3505e-14
ENSG00000167397	COVID-19	VKORC1	576	16	31097163	31112301	1	3279131	6.1094	5e-10
ENSG00000167487	COVID-19	KLHL26	637	19	18742775	18786309	5	3279131	4.4694	3.9212e-06
ENSG00000167491	COVID-19	GATAD2A	637	19	19491635	19624740	4	3279131	5.0045	2.8007e-07
ENSG00000167535	COVID-19	CACNB3	474	12	49202577	49227724	3	3279131	4.8241	7.0334e-07
ENSG00000167548	COVID-19	KMT2D	474	12	49407758	49458557	2	3279131	5.3103	5.4736e-08
ENSG00000167549	COVID-19	CORO6	593	17	27936774	27954925	1	3279131	5.5515	1.4165e-08
ENSG00000167550	COVID-19	RHEBL1	474	12	49453468	49468808	1	3279131	5.0295	2.4589e-07
ENSG00000167566	COVID-19	NCKAP5L	474	12	50179929	50227533	4	3279131	7.8017	3.0531e-15
ENSG00000167625	COVID-19	ZNF526	640	19	42719423	42737353	1	3279131	4.6427	1.7198e-06
ENSG00000167658	COVID-19	EEF2	634	19	3971054	3990467	2	3279131	4.8362	6.618e-07
ENSG00000167670	COVID-19	CHAF1A	634	19	4397659	4450015	4	3279131	4.7331	1.1058e-06
ENSG00000167671	COVID-19	UBXN6	634	19	4439996	4462819	2	3279131	4.8904	5.031e-07
ENSG00000167720	COVID-19	SRR	588	17	2201677	2233554	3	3279131	6.6115	1.9022e-11
ENSG00000167721	COVID-19	TSR1	588	17	2220797	2245801	2	3279131	4.5606	2.5508e-06
ENSG00000167914	COVID-19	GSDMA	596	17	38114226	38139019	2	3279131	4.9376	3.9548e-07
ENSG00000168036	COVID-19	CTNNB1	119	3	41231328	41306587	4	3279131	5.6319	8.9109e-09
ENSG00000168038	COVID-19	ULK4	119	3	41283090	42008922	28	3279131	5.6856	6.516e-09
ENSG00000168056	COVID-19	LTBP3	443	11	65301276	65331401	1	3279131	4.5617	2.5366e-06
ENSG00000168137	COVID-19	SETD5	111	3	9434299	9525924	6	3279131	4.37	6.2126e-06
ENSG00000168228	COVID-19	ZCCHC4	170	4	25309407	25377005	9	3279131	6.3892	8.3389e-11
ENSG00000168237	COVID-19	GLYCTK	123	3	52316105	52334272	2	3279131	4.2634	1.0066e-05
ENSG00000168268	COVID-19	NT5DC2	123	3	52553386	52574070	1	3279131	5.3953	3.4199e-08
ENSG00000168273	COVID-19	SMIM4	123	3	52563029	52618253	2	3279131	5.5522	1.4107e-08
ENSG00000168298	COVID-19	HIST1H1E	255	6	26151559	26162343	3	3279131	5.9125	1.6843e-09
ENSG00000168488	COVID-19	ATXN2L	575	16	28829356	28853558	1	3279131	6.1094	5e-10
ENSG00000168591	COVID-19	TMUB2	599	17	42259338	42274099	1	3279131	4.7315	1.1143e-06
ENSG00000168702	COVID-19	LRP1B	84	2	140983992	142894270	165	3279131	7.4392	5.0664e-14
ENSG00000168781	COVID-19	PPIP5K1	545	15	43820660	43887430	2	3279131	5.2525	7.5043e-08
ENSG00000168803	COVID-19	ADAL	545	15	43617872	43651096	3	3279131	4.5342	2.8906e-06
ENSG00000168843	COVID-19	FSTL5	199	4	162300049	163090187	72	3279131	5.2211	8.891e-08
ENSG00000168872	COVID-19	DDX19A	582	16	70375732	70412286	1	3279131	6.1094	5e-10
ENSG00000168917	COVID-19	SLC35G2	149	3	136532489	136579734	2	3279131	6.8237	4.435e-12
ENSG00000168944	COVID-19	CEP120	230	5	122675579	122764286	9	3279131	6.1094	5e-10
ENSG00000168970	COVID-19	JMJD7-PLA2G4B	544	15	42115293	42145353	5	3279131	4.8021	7.8524e-07
ENSG00000169032	COVID-19	MAP2K1	553	15	66674155	66789650	9	3279131	5.7072	5.7413e-09
ENSG00000169217	COVID-19	CD2BP2	576	16	30357087	30371682	1	3279131	4.5441	2.7586e-06
ENSG00000169221	COVID-19	TBC1D10B	576	16	30363423	30386585	2	3279131	5.1041	1.6616e-07
ENSG00000169231	COVID-19	THBS3	38	1	155160379	155183842	1	3279131	6.1094	5e-10
ENSG00000169241	COVID-19	SLC50A1	38	1	155102820	155116329	1	3279131	6.8738	3.1246e-12
ENSG00000169242	COVID-19	EFNA1	38	1	155094936	155112333	2	3279131	7.2162	2.6723e-13
ENSG00000169340	COVID-19	PDILT	572	16	20365492	20421059	9	3279131	6.1094	5e-10
ENSG00000169344	COVID-19	UMOD	572	16	20339374	20372623	7	3279131	6.9891	1.3831e-12
ENSG00000169379	COVID-19	ARL13B	137	3	93693983	93779512	4	3279131	7.286	1.5959e-13
ENSG00000169592	COVID-19	INO80E	576	16	30001615	30022114	2	3279131	6.1094	5e-10
ENSG00000169599	COVID-19	NFU1	73	2	69617882	69669760	2	3279131	5.045	2.2674e-07
ENSG00000169641	COVID-19	LUZP1	9	1	23405516	23509301	5	3279131	5.598	1.0841e-08
ENSG00000169682	COVID-19	SPNS1	575	16	28980542	29000869	2	3279131	7.0267	1.0573e-12
ENSG00000169710	COVID-19	FASN	610	17	80031214	80061208	2	3279131	4.9349	4.0092e-07
ENSG00000169744	COVID-19	LDB2	166	4	16498164	16905432	60	3279131	5.3576	4.2176e-08
ENSG00000169760	COVID-19	NLGN1	157:158	3	173109074	174009434	82	3279131	6.2394	2.1964e-10
ENSG00000169783	COVID-19	LINGO1	558	15	77900369	78118242	25	3279131	4.4922	3.5242e-06
ENSG00000169814	COVID-19	BTD	114	3	15637848	15692329	5	3279131	4.8297	6.8366e-07
ENSG00000169851	COVID-19	PCDH7	172	4	30717037	31153422	29	3279131	8.3633	3.0498e-17
ENSG00000169855	COVID-19	ROBO1	132	3	78641390	79821965	58	3279131	6.1185	4.723e-10
ENSG00000169856	COVID-19	ONECUT1	548	15	53044637	53088273	7	3279131	4.717	1.197e-06
ENSG00000169885	COVID-19	CALML6	1	1	1841266	1853735	1	3279131	6.1094	5e-10
ENSG00000169896	COVID-19	ITGAM	576	16	31266311	31349213	5	3279131	5.9486	1.3521e-09
ENSG00000169900	COVID-19	PYDC1	576	16	31222283	31233680	1	3279131	5.8955	1.8673e-09
ENSG00000169918	COVID-19	OTUD7A	542	15	31770329	32167992	22	3279131	5.0728	1.9602e-07
ENSG00000169955	COVID-19	ZNF747	576	16	30532244	30551668	1	3279131	6.1094	5e-10
ENSG00000169957	COVID-19	ZNF768	576	16	30530325	30543142	2	3279131	4.8126	7.4505e-07
ENSG00000170185	COVID-19	USP38	194	4	144101070	144149983	3	3279131	4.769	9.2562e-07
ENSG00000170289	COVID-19	CNGB3	354	8	87561205	87760903	30	3279131	4.6973	1.3179e-06
ENSG00000170425	COVID-19	ADORA2B	591	17	15843231	15884060	3	3279131	5.1899	1.0521e-07
ENSG00000170500	COVID-19	LONRF2	77	2	100884753	100944195	7	3279131	7.3991	6.8556e-14
ENSG00000170515	COVID-19	PA2G4	477	12	56493103	56512691	2	3279131	4.7607	9.6455e-07
ENSG00000170703	COVID-19	TTLL6	600	17	46834597	46899576	7	3279131	7.6767	8.1601e-15
ENSG00000170927	COVID-19	PKHD1	265	6	51475098	51957423	37	3279131	8.286	5.8551e-17
ENSG00000171044	COVID-19	XKR6	334	8	10748555	11063875	20	3279131	8.4531	1.418e-17
ENSG00000171045	COVID-19	TSNARE1	365	8	143288441	143489601	15	3279131	6.321	1.2995e-10
ENSG00000171055	COVID-19	FEZ2	60	2	36773570	36878230	8	3279131	5.0154	2.6459e-07
ENSG00000171056	COVID-19	SOX7	334	8	10576278	10702357	18	3279131	6.1094	5e-10
ENSG00000171060	COVID-19	C8orf74	334	8	10525147	10563103	6	3279131	5.7062	5.7755e-09
ENSG00000171102	COVID-19	OBP2B	401	9	136075664	136089630	3	3279131	5.1407	1.3689e-07
ENSG00000171103	COVID-19	TRMT61B	58	2	29067687	29098167	2	3279131	5.4196	2.9863e-08
ENSG00000171126	COVID-19	KCNG3	63	2	42664157	42726237	10	3279131	4.5778	2.3495e-06
ENSG00000171150	COVID-19	SOCS5	65	2	46921091	46995268	9	3279131	6.6992	1.048e-11
ENSG00000171204	COVID-19	TMEM126B	449	11	85334629	85352580	4	3279131	4.9895	3.0273e-07
ENSG00000171206	COVID-19	TRIM8	420	10	104399253	104423164	3	3279131	7.2695	1.8036e-13
ENSG00000171303	COVID-19	KCNK3	57	2	26910619	26961288	4	3279131	6.7989	5.2703e-12
ENSG00000171360	COVID-19	KRT38	597	17	39587698	39602173	6	3279131	4.6648	1.5445e-06
ENSG00000171385	COVID-19	KCND3	33	1	112308284	112536777	52	3279131	4.9819	3.1486e-07
ENSG00000171435	COVID-19	KSR2	492	12	117885817	118411788	101	3279131	4.3025	8.4427e-06
ENSG00000171444	COVID-19	MCC	226	5	112352796	112829527	38	3279131	5.3691	3.9556e-08
ENSG00000171587	COVID-19	DSCAM	677	21	41377926	42224065	118	3279131	4.737	1.0845e-06
ENSG00000171604	COVID-19	CXXC5	235	5	139021884	139068467	3	3279131	6.5423	3.03e-11
ENSG00000171634	COVID-19	BPTF	604	17	65816640	65985494	2	3279131	7.5146	2.8533e-14
ENSG00000171695	COVID-19	C20orf201	672	20	62709733	62720712	1	3279131	5.0852	1.8364e-07
ENSG00000171700	COVID-19	RGS19	672	20	62699534	62716323	2	3279131	5.0526	2.1794e-07
ENSG00000171703	COVID-19	TCEA2	672	20	62676189	62708700	5	3279131	4.41	5.1688e-06
ENSG00000171735	COVID-19	CAMTA1	4	1	6840384	7834766	115	3279131	6.2024	2.7801e-10
ENSG00000171791	COVID-19	BCL2	628	18	60785579	60992361	53	3279131	6.1616	3.6005e-10
ENSG00000171819	COVID-19	ANGPTL7	6	1	11244398	11261038	1	3279131	5.9676	1.2035e-09
ENSG00000171824	COVID-19	EXOSC10	6	1	11121675	11164938	1	3279131	4.9994	2.8758e-07
ENSG00000171877	COVID-19	FRMD5	545	15	44157962	44492450	10	3279131	4.4307	4.6963e-06
ENSG00000171988	COVID-19	JMJD1C	411	10	64921981	65230722	10	3279131	5.0188	2.5992e-07
ENSG00000171989	COVID-19	LDHAL6B	549	15	59494042	59505705	2	3279131	4.6015	2.0975e-06
ENSG00000172137	COVID-19	CALB2	582	16	71387616	71429341	6	3279131	5.3739	3.853e-08
ENSG00000172215	COVID-19	CXCR6	122	3	45977425	45994845	4	3279131	5.8845	1.9968e-09
ENSG00000172247	COVID-19	C1QTNF4	439	11	47606216	47621211	1	3279131	6.1094	5e-10
ENSG00000172260	COVID-19	NEGR1	23	1	71856623	72753417	54	3279131	6.6898	1.1171e-11
ENSG00000172262	COVID-19	ZNF131	205	5	43060278	43197123	10	3279131	6.7308	8.4392e-12
ENSG00000172264	COVID-19	MACROD2	654:655	20	13971015	16038842	228	3279131	5.3082	5.5352e-08
ENSG00000172348	COVID-19	RCAN2	264	6	46183475	46464709	15	3279131	6.7966	5.3565e-12
ENSG00000172500	COVID-19	FIBP	443	11	65646212	65661010	1	3279131	5.8895	1.9368e-09
ENSG00000172543	COVID-19	CTSW	443	11	65642280	65656212	1	3279131	6.742	7.8095e-12
ENSG00000172554	COVID-19	SNTG2	53	2	941554	1376385	34	3279131	4.5019	3.3674e-06
ENSG00000172638	COVID-19	EFEMP2	443	11	65628912	65646063	2	3279131	5.4513	2.4996e-08
ENSG00000172728	COVID-19	FUT10	344	8	33223342	33335940	12	3279131	5.1815	1.1006e-07
ENSG00000172732	COVID-19	MUS81	443	11	65619597	65640124	2	3279131	4.3413	7.082e-06
ENSG00000172733	COVID-19	PURG	342	8	30848321	30896231	4	3279131	7.0223	1.0912e-12
ENSG00000172878	COVID-19	METAP1D	95	2	172859490	172952158	9	3279131	6.1208	4.6544e-10
ENSG00000172938	COVID-19	MRGPRD	444	11	68742490	68753455	2	3279131	4.3916	5.6271e-06
ENSG00000172995	COVID-19	ARPP21	117	3	35675437	35840988	17	3279131	5.2626	7.1024e-08
ENSG00000173068	COVID-19	BNC2	372	9	16404501	16875841	44	3279131	6.8396	3.9697e-12
ENSG00000173080	COVID-19	RXFP4	38	1	155906480	155917625	1	3279131	4.4003	5.4052e-06
ENSG00000173113	COVID-19	TRMT112	442	11	64078932	64090556	2	3279131	6.1094	5e-10
ENSG00000173153	COVID-19	ESRRA	442	11	64068044	64089215	2	3279131	6.229	2.3468e-10
ENSG00000173171	COVID-19	MTX1	38	1	155173490	155188615	1	3279131	8.2183	1.0317e-16
ENSG00000173175	COVID-19	ADCY5	145	3	122996143	123173605	12	3279131	5.3399	4.6499e-08
ENSG00000173264	COVID-19	GPR137	442	11	64032534	64061972	3	3279131	4.7489	1.0229e-06
ENSG00000173273	COVID-19	TNKS	334	8	9408424	9644856	10	3279131	7.4464	4.7962e-14
ENSG00000173281	COVID-19	PPP1R3B	334	8	8988765	9014084	3	3279131	7.4549	4.4964e-14
ENSG00000173366	COVID-19	TLR9	123	3	52250097	52270206	3	3279131	5.9933	1.0278e-09
ENSG00000173402	COVID-19	DAG1	123	3	49501146	49578048	4	3279131	5.9703	1.1842e-09
ENSG00000173406	COVID-19	DAB1	20	1	57455451	59017406	172	3279131	5.3487	4.4291e-08
ENSG00000173452	COVID-19	TMEM196	298	7	19753933	19818221	8	3279131	4.9658	3.4206e-07
ENSG00000173457	COVID-19	PPP1R14B	442	11	64006956	64019413	2	3279131	6.0584	6.8725e-10
ENSG00000173473	COVID-19	SMARCC1	123	3	47621762	47828596	2	3279131	6.1764	3.2789e-10
ENSG00000173486	COVID-19	FKBP2	442	11	64003475	64016604	2	3279131	6.1703	3.4082e-10
ENSG00000173511	COVID-19	VEGFB	442	11	63997010	64011259	2	3279131	6.1184	4.7274e-10
ENSG00000173531	COVID-19	MST1	123	3	49716380	49731934	1	3279131	5.9374	1.448e-09
ENSG00000173540	COVID-19	GMPPB	123	3	49749277	49766384	1	3279131	5.4741	2.199e-08
ENSG00000173578	COVID-19	XCR1	122	3	46053516	46074234	3	3279131	7.7234	5.6621e-15
ENSG00000173585	COVID-19	CCR9	122	3	45922996	45949667	5	3279131	7.715	6.0507e-15
ENSG00000173662	COVID-19	TAS1R1	3	1	6610241	6644817	3	3279131	4.9412	3.883e-07
ENSG00000173706	COVID-19	HEG1	146	3	124679554	124779802	12	3279131	4.2015	1.3259e-05
ENSG00000173727	COVID-19	AP000769.1	443	11	65217728	65239028	2	3279131	4.1411	1.7284e-05
ENSG00000173826	COVID-19	KCNH6	603	17	61595695	61631338	3	3279131	5.9851	1.0812e-09
ENSG00000173852	COVID-19	DPY19L1	304	7	34963488	35082883	7	3279131	4.4096	5.1769e-06
ENSG00000173950	COVID-19	XXYLT1	163	3	194784008	194996896	17	3279131	6.745	7.6518e-12
ENSG00000174151	COVID-19	CYB561D1	32	1	110031674	110050554	2	3279131	4.4757	3.8074e-06
ENSG00000174173	COVID-19	TRMT10C	138	3	101275706	101290290	4	3279131	7.6028	1.4488e-14
ENSG00000174197	COVID-19	MGA	544	15	41908422	42067141	8	3279131	5.9415	1.412e-09
ENSG00000174233	COVID-19	ADCY6	474	12	49154975	49187820	3	3279131	5.4425	2.6262e-08
ENSG00000174243	COVID-19	DDX23	474	12	49218547	49251625	3	3279131	4.4299	4.7142e-06
ENSG00000174442	COVID-19	ZWILCH	553	15	66792297	66847115	6	3279131	6.5389	3.0987e-11
ENSG00000174444	COVID-19	RPL4	553	15	66785355	66821870	5	3279131	5.7617	4.1633e-09
ENSG00000174446	COVID-19	SNAPC5	553	15	66777473	66795151	3	3279131	4.9784	3.2061e-07
ENSG00000174469	COVID-19	CNTNAP2	331	7	145808453	148123090	181	3279131	4.9026	4.7277e-07
ENSG00000174473	COVID-19	GALNTL6	201	4	172728405	173967710	61	3279131	6.6909	1.1093e-11
ENSG00000174482	COVID-19	LINGO2	375	9	27943076	28675283	111	3279131	8.1332	2.091e-16
ENSG00000174564	COVID-19	IL20RB	149	3	136660072	136734927	4	3279131	4.9361	3.9843e-07
ENSG00000174579	COVID-19	MSL2	149	3	135862764	135921083	3	3279131	6.4806	4.5666e-11
ENSG00000174628	COVID-19	IQCK	572	16	19722778	19873907	5	3279131	7.6944	7.1054e-15
ENSG00000174842	COVID-19	GLMN	28	1	92706959	92769544	3	3279131	4.6035	2.0777e-06
ENSG00000174871	COVID-19	CNIH2	443	11	66040661	66057772	2	3279131	4.7059	1.2638e-06
ENSG00000174891	COVID-19	RSRC1	154	3	157818644	158268519	10	3279131	7.2787	1.6858e-13
ENSG00000174903	COVID-19	RAB1B	443	11	66031004	66049963	2	3279131	4.7681	9.2997e-07
ENSG00000174938	COVID-19	SEZ6L2	576	16	29877480	29915868	1	3279131	5.2118	9.3526e-08
ENSG00000174939	COVID-19	ASPHD1	576	16	29906696	29936185	3	3279131	7.7608	4.2188e-15
ENSG00000174943	COVID-19	KCTD13	576	16	29911333	29943356	2	3279131	7.8387	2.276e-15
ENSG00000174948	COVID-19	GPR149	152	3	154050461	154152504	12	3279131	5.121	1.5197e-07
ENSG00000174951	COVID-19	FUT1	644	19	49246268	49263647	3	3279131	5.6134	9.9219e-09
ENSG00000174953	COVID-19	DHX36	152	3	153985335	154047286	5	3279131	6.9499	1.8276e-12
ENSG00000175029	COVID-19	CTBP2	425	10	126671421	126854739	39	3279131	7.2225	2.5513e-13
ENSG00000175105	COVID-19	ZNF654	135	3	88183254	88198815	1	3279131	6.0333	8.0322e-10
ENSG00000175115	COVID-19	PACS1	443	11	65832834	66017218	6	3279131	4.6519	1.6445e-06
ENSG00000175161	COVID-19	CADM2	134	3	85003132	86128579	34	3279131	10.616	1.26e-26
ENSG00000175166	COVID-19	PSMD2	161	3	184011497	184031842	2	3279131	4.4306	4.6985e-06
ENSG00000175182	COVID-19	FAM131A	161	3	184048714	184069063	3	3279131	4.8138	7.406e-07
ENSG00000175193	COVID-19	PARL	161	3	183542173	183607721	6	3279131	4.6542	1.6262e-06
ENSG00000175202	COVID-19	HIGD2B	555	15	72963124	72983490	4	3279131	8.0577	3.8858e-16
ENSG00000175216	COVID-19	CKAP5	439	11	46759598	46872847	5	3279131	4.6594	1.5857e-06
ENSG00000175220	COVID-19	ARHGAP1	439	11	46693630	46727165	2	3279131	4.8396	6.5039e-07
ENSG00000175224	COVID-19	ATG13	439	11	46633826	46701368	2	3279131	5.2232	8.7932e-08
ENSG00000175318	COVID-19	GRAMD2	555	15	72447148	72495126	3	3279131	4.5432	2.7709e-06
ENSG00000175426	COVID-19	PCSK1	221	5	95721119	95774847	6	3279131	6.1893	3.0225e-10
ENSG00000175489	COVID-19	LRRC25	637	19	18496954	18513427	4	3279131	5.0711	1.9781e-07
ENSG00000175592	COVID-19	FOSL1	443	11	65654520	65673044	2	3279131	8.0766	3.3307e-16
ENSG00000175602	COVID-19	CCDC85B	443	11	65652875	65664105	1	3279131	6.031	8.1482e-10
ENSG00000175727	COVID-19	MLXIP	494	12	122511628	122636894	3	3279131	6.823	4.457e-12
ENSG00000175785	COVID-19	PRIMA1	535	14	94179644	94259827	20	3279131	6.0377	7.8168e-10
ENSG00000175806	COVID-19	MSRA	334	8	9906778	10291401	48	3279131	9.0485	7.2497e-20
ENSG00000175854	COVID-19	SWI5	399	9	131032658	131056269	3	3279131	6.6939	1.0867e-11
ENSG00000175866	COVID-19	BAIAP2	609	17	79003948	79096232	15	3279131	6.7382	8.0199e-12
ENSG00000175893	COVID-19	ZDHHC21	370	9	14606069	14698469	19	3279131	4.7098	1.2395e-06
ENSG00000175938	COVID-19	ORAI3	576	16	30955387	30972782	1	3279131	5.6108	1.007e-08
ENSG00000176020	COVID-19	AMIGO3	123	3	49749267	49766349	1	3279131	5.4741	2.199e-08
ENSG00000176046	COVID-19	NUPR1	575	16	28543606	28555495	2	3279131	7.2764	1.7136e-13
ENSG00000176095	COVID-19	IP6K1	123	3	49756727	49828975	3	3279131	7.8113	2.8311e-15
ENSG00000176155	COVID-19	CCDC57	610	17	80054336	80175706	3	3279131	5.2876	6.1961e-08
ENSG00000176383	COVID-19	B3GNT4	494	12	122683090	122698499	1	3279131	5.7858	3.609e-09
ENSG00000176422	COVID-19	SPRYD4	477	12	56857301	56869763	1	3279131	5.458	2.408e-08
ENSG00000176476	COVID-19	CCDC101	575	16	28560236	28608111	4	3279131	6.1478	3.929e-10
ENSG00000176623	COVID-19	RMDN1	354	8	87475486	87531586	4	3279131	5.5634	1.3231e-08
ENSG00000176697	COVID-19	BDNF	433	11	27671440	27748605	5	3279131	7.0764	7.3958e-13
ENSG00000176909	COVID-19	MAMSTR	644	19	49210999	49227978	2	3279131	6.4159	6.9976e-11
ENSG00000176915	COVID-19	ANKLE2	496	12	133297254	133343474	7	3279131	4.29	8.9346e-06
ENSG00000176920	COVID-19	FUT2	644	19	49194228	49214207	2	3279131	6.8164	4.6684e-12
ENSG00000176927	COVID-19	EFCAB5	593	17	28251218	28440470	4	3279131	5.7236	5.2133e-09
ENSG00000176928	COVID-19	GCNT4	215	5	74318289	74331724	1	3279131	6.1094	5e-10
ENSG00000176953	COVID-19	NFATC2IP	575	16	28957128	28983418	2	3279131	6.4435	5.8391e-11
ENSG00000177182	COVID-19	CLVS1	346	8	61964717	62419204	39	3279131	6.075	6.201e-10
ENSG00000177225	COVID-19	PDDC1	427	11	762220	782488	2	3279131	4.7032	1.2804e-06
ENSG00000177238	COVID-19	TRIM72	576	16	31220342	31241510	2	3279131	6.0949	5.4759e-10
ENSG00000177380	COVID-19	PPFIA3	644	19	49617646	49659283	5	3279131	5.1997	9.9799e-08
ENSG00000177453	COVID-19	NIM1K	205	5	43187173	43285952	9	3279131	6.7209	9.0331e-12
ENSG00000177455	COVID-19	CD19	575	16	28938260	28955667	1	3279131	6.1094	5e-10
ENSG00000177542	COVID-19	SLC25A22	427	11	785475	803316	1	3279131	5.071	1.9785e-07
ENSG00000177548	COVID-19	RABEP2	575	16	28910742	28952847	1	3279131	7.9414	9.992e-16
ENSG00000177595	COVID-19	PIDD	427	11	794179	814753	2	3279131	5.421	2.9637e-08
ENSG00000177600	COVID-19	RPLP2	427	11	804647	817880	2	3279131	5.5704	1.2708e-08
ENSG00000177666	COVID-19	PNPLA2	427	11	813902	830573	1	3279131	5.2979	5.8578e-08
ENSG00000177685	COVID-19	EFCAB4A	427	11	821144	836991	1	3279131	6.5147	3.6418e-11
ENSG00000177697	COVID-19	CD151	427	11	827843	844831	2	3279131	5.859	2.3284e-09
ENSG00000177700	COVID-19	POLR2L	427	11	832356	847545	2	3279131	6.1203	4.6686e-10
ENSG00000177710	COVID-19	SLC35G5	334	8	11183397	11194717	1	3279131	5.8021	3.2742e-09
ENSG00000177830	COVID-19	CHID1	427	11	862357	920058	2	3279131	6.2885	1.6023e-10
ENSG00000178093	COVID-19	TSSK6	637	19	19618227	19631838	2	3279131	5.9809	1.1099e-09
ENSG00000178175	COVID-19	ZNF366	213	5	71733479	71808554	8	3279131	4.4695	3.9201e-06
ENSG00000178188	COVID-19	SH2B1	575	16	28852921	28890526	1	3279131	6.8892	2.8054e-12
ENSG00000178226	COVID-19	PRSS36	576	16	31145246	31166415	1	3279131	11.298	6.719e-30
ENSG00000178568	COVID-19	ERBB4	104:105	2	212235446	213408565	119	3279131	6.3367	1.1735e-10
ENSG00000178662	COVID-19	CSRNP3	93	2	166321157	166550917	19	3279131	4.8874	5.1097e-07
ENSG00000178694	COVID-19	NSUN3	137	3	93776760	93852389	4	3279131	7.964	8.3267e-16
ENSG00000178700	COVID-19	DHFRL1	137	3	93761680	93787233	2	3279131	5.7915	3.4874e-09
ENSG00000178718	COVID-19	RPP25	556	15	75241757	75254805	1	3279131	4.7502	1.0159e-06
ENSG00000178741	COVID-19	COX5A	556	15	75207132	75235509	1	3279131	4.3669	6.3e-06
ENSG00000178750	COVID-19	STX19	137	3	93728213	93752454	2	3279131	5.7023	5.9087e-09
ENSG00000178761	COVID-19	FAM219B	556	15	75187328	75204462	2	3279131	4.5252	3.0165e-06
ENSG00000178821	COVID-19	TMEM52	1	1	1844029	1855712	1	3279131	6.1094	5e-10
ENSG00000178882	COVID-19	FAM101A	495	12	124452788	124805570	42	3279131	5.6853	6.5279e-09
ENSG00000178951	COVID-19	ZBTB7A	634	19	4039362	4071943	3	3279131	6.424	6.6363e-11
ENSG00000178952	COVID-19	TUFM	575	16	28848732	28862729	1	3279131	6.1094	5e-10
ENSG00000178965	COVID-19	C1orf173	24	1	75028795	75144422	7	3279131	6.0076	9.4153e-10
ENSG00000179021	COVID-19	C3orf38	135	3	88193893	88222879	1	3279131	7.1641	3.9135e-13
ENSG00000179085	COVID-19	DPM3	38	1	155107367	155118071	1	3279131	5.2656	6.985e-08
ENSG00000179088	COVID-19	C12orf42	486	12	103626369	103894749	21	3279131	7.1597	4.0434e-13
ENSG00000179097	COVID-19	HTR1F	135	3	88034846	88047919	1	3279131	6.3304	1.2227e-10
ENSG00000179195	COVID-19	ZNF664	495	12	124451392	124504986	2	3279131	5.7919	3.4797e-09
ENSG00000179213	COVID-19	SIGLECL1	646	19	51744603	51777584	7	3279131	6.1618	3.5958e-10
ENSG00000179292	COVID-19	TMEM151A	443	11	66054341	66069135	2	3279131	4.8084	7.6075e-07
ENSG00000179546	COVID-19	HTR1D	9	1	23511993	23526222	2	3279131	4.1505	1.6591e-05
ENSG00000179837	COVID-19	RBM15B	123	3	51423731	51440330	1	3279131	4.7297	1.1244e-06
ENSG00000179889	COVID-19	PDXDC1	571	16	15063448	15238196	5	3279131	6.3736	9.2312e-11
ENSG00000179915	COVID-19	NRXN1	67	2	50140643	51264674	90	3279131	10.411	1.1006e-25
ENSG00000180176	COVID-19	TH	428	11	2180159	2198107	3	3279131	4.4061	5.2613e-06
ENSG00000180209	COVID-19	MYLPF	576	16	30377255	30394312	1	3279131	4.6459	1.6933e-06
ENSG00000180210	COVID-19	F2	439	11	46735730	46766056	4	3279131	6.6497	1.4687e-11
ENSG00000180269	COVID-19	GPR139	572	16	20037807	20090239	15	3279131	7.6588	9.3814e-15
ENSG00000180423	COVID-19	HARBI1	439	11	46619411	46644459	1	3279131	5.2871	6.2127e-08
ENSG00000180488	COVID-19	FAM73A	25	1	78240309	78349106	6	3279131	5.1008	1.6909e-07
ENSG00000180573	COVID-19	HIST1H2AC	255	6	26119373	26144344	6	3279131	6.0174	8.8624e-10
ENSG00000180592	COVID-19	SKIDA1	406	10	21797407	21819611	1	3279131	6.1094	5e-10
ENSG00000180596	COVID-19	HIST1H2BC	255	6	26110101	26129154	5	3279131	6.0517	7.1665e-10
ENSG00000180628	COVID-19	PCGF5	416	10	92974908	93049088	4	3279131	4.137	1.7596e-05
ENSG00000180834	COVID-19	MAP6D1	161	3	183528664	183548382	3	3279131	5.5764	1.2278e-08
ENSG00000180917	COVID-19	CMTR2	582	16	71310292	71328618	6	3279131	4.907	4.6246e-07
ENSG00000181019	COVID-19	NQO1	582	16	69735899	69765854	4	3279131	5.6344	8.7843e-09
ENSG00000181274	COVID-19	FRAT2	417	10	99087255	99099458	1	3279131	4.3571	6.5909e-06
ENSG00000181315	COVID-19	ZNF322	255	6	26631518	26664980	4	3279131	4.8934	4.9549e-07
ENSG00000181409	COVID-19	AATK	609	17	79086095	79144877	9	3279131	4.6994	1.3047e-06
ENSG00000181418	COVID-19	DDN	474	12	49383932	49398092	2	3279131	4.9496	3.7187e-07
ENSG00000181722	COVID-19	ZBTB20	141	3	114051941	114871118	61	3279131	6.0722	6.3098e-10
ENSG00000181896	COVID-19	ZNF101	637	19	19774605	19799318	3	3279131	5.0288	2.4677e-07
ENSG00000181929	COVID-19	PRKAG1	474	12	49391057	49417980	1	3279131	5.343	4.5702e-08
ENSG00000182168	COVID-19	UNC5C	186	4	96078655	96475357	67	3279131	5.9098	1.713e-09
ENSG00000182179	COVID-19	UBA7	123	3	49837640	49856379	1	3279131	6.1094	5e-10
ENSG00000182197	COVID-19	EXT1	361	8	118801729	119129092	38	3279131	5.4167	3.0353e-08
ENSG00000182240	COVID-19	BACE2	678	21	42534728	42659445	25	3279131	5.9737	1.1596e-09
ENSG00000182263	COVID-19	FIGN	92	2	164444906	164597522	19	3279131	5.4893	2.018e-08
ENSG00000182264	COVID-19	IZUMO1	644	19	49239109	49255166	3	3279131	5.3825	3.6734e-08
ENSG00000182319	COVID-19	SGK223	334	8	8170258	8249008	13	3279131	7.2274	2.4614e-13
ENSG00000182450	COVID-19	KCNK4	442	11	64053774	64072503	2	3279131	5.3642	4.0659e-08
ENSG00000182481	COVID-19	KPNA2	604	17	66026635	66047958	1	3279131	6.3509	1.0706e-10
ENSG00000182504	COVID-19	CEP97	138	3	101437769	101494406	4	3279131	6.1094	5e-10
ENSG00000182621	COVID-19	PLCB1	651	20	8107824	8954003	114	3279131	5.4321	2.7844e-08
ENSG00000182667	COVID-19	NTM	460	11	131235373	132211716	141	3279131	7.4651	4.1624e-14
ENSG00000182674	COVID-19	KCNB2	349	8	73444626	73855584	40	3279131	5.5542	1.3946e-08
ENSG00000182698	COVID-19	RESP18	106	2	220187131	220202899	2	3279131	5.4222	2.9429e-08
ENSG00000182704	COVID-19	TSKU	447	11	76488295	76514198	3	3279131	4.836	6.6247e-07
ENSG00000182771	COVID-19	GRID1	415	10	87354312	88131250	98	3279131	8.388	2.4727e-17
ENSG00000182782	COVID-19	HCAR2	494	12	123180840	123192890	1	3279131	5.3361	4.749e-08
ENSG00000182985	COVID-19	CADM1	453	11	115034938	115380675	29	3279131	7.0434	9.3826e-13
ENSG00000183117	COVID-19	CSMD1	333	8	2787875	4857494	397	3279131	7.9246	1.1446e-15
ENSG00000183166	COVID-19	CALN1	311	7	71239476	71917136	40	3279131	7.0771	7.36e-13
ENSG00000183527	COVID-19	PSMG1	676	21	40541695	40560777	4	3279131	5.5584	1.3611e-08
ENSG00000183597	COVID-19	TANGO2	681	22	19999537	20058449	10	3279131	5.1208	1.521e-07
ENSG00000183625	COVID-19	CCR3	122	3	46200096	46313197	7	3279131	7.3786	7.9992e-14
ENSG00000183638	COVID-19	RP1L1	334	8	10458859	10574697	21	3279131	6.1094	5e-10
ENSG00000183682	COVID-19	BMP8A	14	1	39952318	39996607	5	3279131	5.1788	1.1165e-07
ENSG00000183715	COVID-19	OPCML	461	11	132279871	133407414	166	3279131	8.1929	1.2754e-16
ENSG00000183763	COVID-19	TRAIP	123	3	49861034	49899007	3	3279131	7.8113	2.8311e-15
ENSG00000183783	COVID-19	KCTD8	174	4	44170926	44455824	26	3279131	4.1862	1.4186e-05
ENSG00000183971	COVID-19	NPW	566	16	2054927	2075756	2	3279131	4.5362	2.8643e-06
ENSG00000184047	COVID-19	DIABLO	494	12	122687210	122717081	2	3279131	5.5647	1.3131e-08
ENSG00000184185	COVID-19	KCNJ12	592	17	21274509	21328179	5	3279131	7.8482	2.1094e-15
ENSG00000184226	COVID-19	PCDH9	506	13	66871967	67809468	75	3279131	6.1431	4.0473e-10
ENSG00000184304	COVID-19	PRKD1	520	14	30040687	30666104	56	3279131	6.1492	3.8937e-10
ENSG00000184305	COVID-19	CCSER1	183	4	91043686	92528064	99	3279131	4.3672	6.2936e-06
ENSG00000184349	COVID-19	EFNA5	223	5	106707590	107011596	51	3279131	7.2459	2.1472e-13
ENSG00000184389	COVID-19	A3GALT2	11	1	33767367	33791699	4	3279131	5.3107	5.4595e-08
ENSG00000184445	COVID-19	KNTC1	494	12	123006793	123115943	5	3279131	7.4358	5.1958e-14
ENSG00000184500	COVID-19	PROS1	137	3	93586881	93697910	7	3279131	7.7104	6.2728e-15
ENSG00000184524	COVID-19	CEND1	427	11	782104	795123	2	3279131	5.1615	1.2247e-07
ENSG00000184564	COVID-19	SLITRK6	511	13	86361925	86378623	2	3279131	5.0495	2.215e-07
ENSG00000184588	COVID-19	PDE4B	22	1	66253197	66845259	46	3279131	7.5518	2.1469e-14
ENSG00000184608	COVID-19	C8orf12	334	8	11220911	11301167	14	3279131	6.1094	5e-10
ENSG00000184672	COVID-19	RALYL	353	8	85090022	85839079	36	3279131	6.585	2.2747e-11
ENSG00000184730	COVID-19	APOBR	575	16	28500970	28515291	1	3279131	6.1094	5e-10
ENSG00000184828	COVID-19	ZBTB7C	622	18	45548044	45942123	82	3279131	4.168	1.5365e-05
ENSG00000184886	COVID-19	PIGW	595	17	34885847	34900159	2	3279131	6.1094	5e-10
ENSG00000184924	COVID-19	PTRHD1	56	2	25007603	25021251	4	3279131	6.764	6.712e-12
ENSG00000185008	COVID-19	ROBO2	131	3	75950846	77704115	139	3279131	6.7741	6.259e-12
ENSG00000185009	COVID-19	AP3M1	412	10	75876524	75915821	3	3279131	5.722	5.2648e-09
ENSG00000185046	COVID-19	ANKS1B	485	12	99115235	100383432	97	3279131	7.5138	2.8707e-14
ENSG00000185053	COVID-19	SGCZ	335	8	13942373	15100848	108	3279131	9.5558	6.1296e-22
ENSG00000185104	COVID-19	FAF1	18	1	50900150	51430935	16	3279131	4.7667	9.3614e-07
ENSG00000185245	COVID-19	GP1BA	589	17	4830592	4843325	3	3279131	4.3932	5.5835e-06
ENSG00000185278	COVID-19	ZBTB37	41	1	173832220	173877687	4	3279131	4.4952	3.4751e-06
ENSG00000185345	COVID-19	PARK2	292	6	161763452	163153803	164	3279131	4.8576	5.9413e-07
ENSG00000185352	COVID-19	HS6ST3	513	13	96738093	97490671	43	3279131	8.8093	6.2952e-19
ENSG00000185499	COVID-19	MUC1	38	1	155153300	155167707	1	3279131	6.1094	5e-10
ENSG00000185532	COVID-19	PRKG1	410	10	52745945	54063110	152	3279131	6.1027	5.2157e-10
ENSG00000185565	COVID-19	LSAMP	142	3	115516235	117721095	201	3279131	7.8793	1.6464e-15
ENSG00000185591	COVID-19	SP1	475	12	53768960	53815230	2	3279131	4.9825	3.1379e-07
ENSG00000185615	COVID-19	PDIA2	565	16	328152	342215	3	3279131	5.9284	1.5291e-09
ENSG00000185658	COVID-19	BRWD1	676	21	40551102	40698485	8	3279131	5.5275	1.6242e-08
ENSG00000185664	COVID-19	PMEL	477	12	56342889	56372101	6	3279131	5.7988	3.3403e-09
ENSG00000185760	COVID-19	KCNQ5	270	6	73326520	73913574	58	3279131	6.0123	9.1481e-10
ENSG00000185774	COVID-19	KCNIP4	169	4	20725239	21955422	117	3279131	4.3407	7.1021e-06
ENSG00000185924	COVID-19	RTN4RL1	588	17	1832971	1933639	15	3279131	7.3184	1.2546e-13
ENSG00000185928	COVID-19	PAGR1	576	16	29822285	29846948	2	3279131	7.0941	6.5103e-13
ENSG00000186010	COVID-19	NDUFA13	637	19	19621545	19649285	2	3279131	5.6821	6.6544e-09
ENSG00000186088	COVID-19	GSAP	314	7	76935068	77050717	17	3279131	4.8457	6.3069e-07
ENSG00000186090	COVID-19	HTR3D	161	3	183744332	183762157	3	3279131	4.9034	4.7097e-07
ENSG00000186094	COVID-19	AGBL4	18	1	48993527	50494585	36	3279131	9.0524	6.9946e-20
ENSG00000186231	COVID-19	KLHL32	275	6	97367605	97593630	21	3279131	4.6335	1.7975e-06
ENSG00000186470	COVID-19	BTN3A2	255	6	26360387	26383546	7	3279131	4.9406	3.8939e-07
ENSG00000186577	COVID-19	C6orf1	257	6	34209157	34222247	1	3279131	5.0026	2.8287e-07
ENSG00000186665	COVID-19	C17orf58	604	17	65982217	65994765	1	3279131	5.7993	3.3292e-09
ENSG00000186666	COVID-19	BCDIN3D	474	12	50226573	50241912	4	3279131	7.9347	1.0547e-15
ENSG00000186792	COVID-19	HYAL3	123	3	50325262	50341899	2	3279131	6.1094	5e-10
ENSG00000186860	COVID-19	KRTAP17-1	597	17	39466173	39476947	2	3279131	5.7054	5.8031e-09
ENSG00000187094	COVID-19	CCK	120	3	42294317	42312699	6	3279131	5.8352	2.687e-09
ENSG00000187164	COVID-19	KIAA1598	422	10	118638742	118891097	5	3279131	6.9194	2.2676e-12
ENSG00000187272	COVID-19	KRTAP9-8	597	17	39389297	39400256	2	3279131	4.607	2.0428e-06
ENSG00000187391	COVID-19	MAGI2	314:315	7	77641393	79087890	175	3279131	7.4802	3.7112e-14
ENSG00000187475	COVID-19	HIST1H1T	255	6	26102640	26113364	5	3279131	6.2742	1.7567e-10
ENSG00000187479	COVID-19	C11orf96	437	11	43941892	43970888	9	3279131	4.8164	7.309e-07
ENSG00000187486	COVID-19	KCNJ11	432	11	17402406	17415878	3	3279131	5.3666	4.0111e-08
ENSG00000187492	COVID-19	CDHR4	123	3	49823165	49842268	1	3279131	5.9676	1.2039e-09
ENSG00000187581	COVID-19	COX8C	535	14	93808537	93819702	2	3279131	5.6809	6.6985e-09
ENSG00000187626	COVID-19	ZKSCAN4	256	6	28207401	28232011	6	3279131	5.3321	4.8548e-08
ENSG00000187664	COVID-19	HAPLN4	637	19	19361450	19378605	2	3279131	6.1094	5e-10
ENSG00000187672	COVID-19	ERC2	125	3	55537336	56507391	59	3279131	4.4397	4.5044e-06
ENSG00000187678	COVID-19	SPRY4	236	5	141684992	141711020	6	3279131	4.9533	3.6477e-07
ENSG00000187837	COVID-19	HIST1H1C	255	6	26050968	26061699	2	3279131	4.7249	1.1512e-06
ENSG00000187957	COVID-19	DNER	108	2	230217345	230584274	56	3279131	4.9944	2.9507e-07
ENSG00000188211	COVID-19	NCR3LG1	432	11	17368273	17403888	4	3279131	5.3888	3.5474e-08
ENSG00000188316	COVID-19	ENO4	422	10	118604023	118676299	4	3279131	7.6536	9.77e-15
ENSG00000188322	COVID-19	SBK1	575	16	28298840	28340170	4	3279131	8.0988	2.7756e-16
ENSG00000188385	COVID-19	JAKMIP3	426	10	133913175	134003313	18	3279131	5.2704	6.8073e-08
ENSG00000188501	COVID-19	LCTL	553	15	66834517	66863317	5	3279131	5.0482	2.2294e-07
ENSG00000188580	COVID-19	NKAIN2	280	6	124120286	125151803	120	3279131	5.6717	7.0708e-09
ENSG00000188603	COVID-19	CLN3	575	16	28472983	28511896	1	3279131	6.1094	5e-10
ENSG00000188641	COVID-19	DPYD	30	1	97538299	98391605	64	3279131	6.0524	7.1356e-10
ENSG00000188779	COVID-19	SKOR1	554	15	68107042	68131899	3	3279131	7.738	5.0515e-15
ENSG00000188827	COVID-19	SLX4	567	16	3626182	3666599	5	3279131	7.426	5.5955e-14
ENSG00000188993	COVID-19	LRRC66	176	4	52854868	52888786	3	3279131	5.3734	3.8623e-08
ENSG00000189045	COVID-19	ANKDD1B	215	5	74902284	74972671	12	3279131	7.4507	4.6407e-14
ENSG00000189056	COVID-19	RELN	320	7	103107231	103634963	70	3279131	6.821	4.5195e-12
ENSG00000189060	COVID-19	H1F0	683	22	38196114	38208442	2	3279131	4.9361	3.9849e-07
ENSG00000189134	COVID-19	NKAPL	256	6	28222098	28233736	5	3279131	5.126	1.4797e-07
ENSG00000189283	COVID-19	FHIT	126	3	59730036	61242133	244	3279131	7.0112	1.1815e-12
ENSG00000189292	COVID-19	FAM150B	53	2	274558	293851	3	3279131	5.4123	3.1116e-08
ENSG00000196092	COVID-19	PAX5	378	9	36828272	37039103	34	3279131	4.7272	1.1382e-06
ENSG00000196176	COVID-19	HIST1H4A	255	6	26016907	26027278	2	3279131	5.4206	2.9704e-08
ENSG00000196220	COVID-19	SRGAP3	111	3	9017275	9409737	85	3279131	5.1626	1.2177e-07
ENSG00000196296	COVID-19	ATP2A1	575	16	28884726	28920830	1	3279131	6.1094	5e-10
ENSG00000196353	COVID-19	CPNE4	147	3	131247399	132009254	66	3279131	9.8624	3.0295e-23
ENSG00000196355	COVID-19	AC021860.1	173	4	38623029	38671430	6	3279131	5.4865	2.0497e-08
ENSG00000196388	COVID-19	INCA1	589	17	4886425	4905905	3	3279131	5.8596	2.3192e-09
ENSG00000196458	COVID-19	ZNF605	496	12	133493019	133537892	5	3279131	4.8402	6.4867e-07
ENSG00000196502	COVID-19	SULT1A1	575	16	28611903	28639946	1	3279131	6.1094	5e-10
ENSG00000196532	COVID-19	HIST1H3C	255	6	26040639	26051097	3	3279131	4.5689	2.4513e-06
ENSG00000196652	COVID-19	ZKSCAN5	318	7	99097274	99137323	2	3279131	7.6418	1.0714e-14
ENSG00000196666	COVID-19	FAM180B	439	11	47603198	47615746	1	3279131	6.1094	5e-10
ENSG00000196781	COVID-19	TLE1	382	9	84193598	84309220	31	3279131	4.8389	6.5266e-07
ENSG00000196782	COVID-19	MAML3	193	4	140632907	141080338	56	3279131	7.9197	1.1905e-15
ENSG00000196821	COVID-19	C6orf106	257	6	34550065	34669636	6	3279131	7.4825	3.6471e-14
ENSG00000196850	COVID-19	PPTC7	488	12	110964120	111026125	5	3279131	6.0408	7.6664e-10
ENSG00000196917	COVID-19	HCAR1	494	12	123099824	123220390	8	3279131	7.7104	6.2728e-15
ENSG00000197061	COVID-19	HIST1H4C	255	6	26099104	26109518	5	3279131	6.4542	5.4395e-11
ENSG00000197165	COVID-19	SULT1A2	575	16	28598264	28613430	3	3279131	6.5024	3.9524e-11
ENSG00000197272	COVID-19	IL27	575	16	28505683	28528372	1	3279131	6.1094	5e-10
ENSG00000197275	COVID-19	RAD54B	357	8	95379188	95492337	7	3279131	5.1029	1.6723e-07
ENSG00000197279	COVID-19	ZNF165	256	6	28043753	28062341	5	3279131	4.4949	3.4799e-06
ENSG00000197343	COVID-19	ZNF655	318	7	99151029	99179076	3	3279131	5.8066	3.188e-09
ENSG00000197381	COVID-19	ADARB1	679	21	46488768	46651478	16	3279131	6.1094	5e-10
ENSG00000197415	COVID-19	VEPH1	153	3	156972531	157256408	22	3279131	4.3227	7.7057e-06
ENSG00000197429	COVID-19	IPP	16	1	46154996	46221322	2	3279131	6.0837	5.8731e-10
ENSG00000197586	COVID-19	ENTPD6	658	20	25171329	25212365	7	3279131	6.9844	1.4302e-12
ENSG00000197622	COVID-19	CDC42SE1	37	1	151018447	151047801	2	3279131	6.3818	8.7485e-11
ENSG00000197653	COVID-19	DNAH10	495	12	124242042	124425753	14	3279131	4.3428	7.0336e-06
ENSG00000197724	COVID-19	PHF2	387	9	96333689	96446869	14	3279131	4.7268	1.1407e-06
ENSG00000197728	COVID-19	RPS26	477	12	56430637	56443116	2	3279131	5.0247	2.5206e-07
ENSG00000197852	COVID-19	FAM212B	33	1	112218252	112303446	14	3279131	5.5502	1.4265e-08
ENSG00000197891	COVID-19	SLC22A12	442	11	64353113	64374820	2	3279131	6.2125	2.6075e-10
ENSG00000198042	COVID-19	MAK16	344	8	33337268	33363778	3	3279131	5.4723	2.2217e-08
ENSG00000198083	COVID-19	KRTAP9-9	597	17	39406636	39417616	1	3279131	4.3686	6.252e-06
ENSG00000198090	COVID-19	KRTAP4-6	597	17	39290685	39301739	2	3279131	5.0558	2.1428e-07
ENSG00000198231	COVID-19	DDX42	603	17	61845963	61901677	3	3279131	5.5583	1.3617e-08
ENSG00000198252	COVID-19	STYX	526	14	53191898	53246716	3	3279131	4.6581	1.596e-06
ENSG00000198271	COVID-19	KRTAP4-5	597	17	39300178	39311054	2	3279131	4.4171	5.0012e-06
ENSG00000198366	COVID-19	HIST1H3A	255	6	26015718	26026186	2	3279131	5.3154	5.3202e-08
ENSG00000198373	COVID-19	WWP2	582	16	69791209	69980644	11	3279131	7.2928	1.5182e-13
ENSG00000198556	COVID-19	ZNF789	318	7	99065464	99106273	2	3279131	7.6785	8.0491e-15
ENSG00000198580	COVID-19	AC073343.1	296	7	6708376	6720991	2	3279131	4.6597	1.5831e-06
ENSG00000198597	COVID-19	ZNF536	638	19	30714197	31209445	57	3279131	9.6255	3.1213e-22
ENSG00000198646	COVID-19	NCOA6	660	20	33279722	33418452	5	3279131	5.4435	2.6119e-08
ENSG00000198700	COVID-19	IPO9	46	1	201793269	201858422	4	3279131	6.1094	5e-10
ENSG00000198711	COVID-19	SSBP3-AS1	19	1	54698710	54709736	2	3279131	4.5792	2.3334e-06
ENSG00000198720	COVID-19	ANKRD13B	593	17	27911787	27946779	2	3279131	5.4136	3.0886e-08
ENSG00000198755	COVID-19	RPL10A	257	6	35431185	35443562	3	3279131	5.9233	1.5778e-09
ENSG00000198785	COVID-19	GRIN3A	391	9	104326635	104505862	15	3279131	5.5563	1.3774e-08
ENSG00000198792	COVID-19	TMEM184B	683	22	38610298	38674040	6	3279131	4.4296	4.7195e-06
ENSG00000198793	COVID-19	MTOR	6	1	11161592	11327564	2	3279131	6.8391	3.9845e-12
ENSG00000198822	COVID-19	GRM3	316	7	86268230	86499200	21	3279131	4.1289	1.8227e-05
ENSG00000198876	COVID-19	DCAF12	377	9	34081385	34132397	5	3279131	5.6578	7.6649e-09
ENSG00000198890	COVID-19	PRMT6	31	1	107594267	107606916	2	3279131	5.7346	4.886e-09
ENSG00000198892	COVID-19	SHISA4	46	1	201852808	201866434	2	3279131	6.1376	4.1886e-10
ENSG00000198909	COVID-19	MAP3K3	603	17	61694775	61778663	1	3279131	5.7761	3.8235e-09
ENSG00000198911	COVID-19	SREBF2	684	22	42224109	42308312	9	3279131	4.3883	5.7121e-06
ENSG00000198914	COVID-19	POU3F3	79	2	105466969	105481929	2	3279131	4.6418	1.7271e-06
ENSG00000198919	COVID-19	DZIP3	140	3	108303529	108418693	6	3279131	4.7155	1.2056e-06
ENSG00000198925	COVID-19	ATG9A	106	2	220069494	220099439	3	3279131	5.2252	8.6996e-08
ENSG00000198945	COVID-19	L3MBTL3	282	6	130329844	130467594	14	3279131	5.4069	3.206e-08
ENSG00000198961	COVID-19	PJA2	224	5	108665410	108750695	6	3279131	4.9787	3.2e-07
ENSG00000203737	COVID-19	GPR52	41	1	174412212	174423683	1	3279131	4.1249	1.8544e-05
ENSG00000203910	COVID-19	C1orf146	28	1	92678497	92716370	2	3279131	4.8928	4.9697e-07
ENSG00000204186	COVID-19	ZDBF2	102	2	207134387	207184148	2	3279131	5.8533	2.4096e-09
ENSG00000204188	COVID-19	GGNBP1	257	6	33546515	33561803	5	3279131	4.6647	1.5455e-06
ENSG00000204220	COVID-19	PFDN6	257	6	33252079	33271178	1	3279131	4.3485	6.8545e-06
ENSG00000204316	COVID-19	MRPL38	606	17	73889724	73910899	2	3279131	4.6677	1.5227e-06
ENSG00000204398	COVID-19	RP11-65D24.2	517	13	112235548	112329955	16	3279131	4.9739	3.2802e-07
ENSG00000204671	COVID-19	IL31	494	12	122651577	122663746	2	3279131	6.5797	2.3569e-11
ENSG00000204682	COVID-19	CASC10	406	10	21776587	21791191	2	3279131	6.4835	4.4807e-11
ENSG00000204764	COVID-19	RANBP17	243	5	170283874	170732019	11	3279131	6.8436	3.8626e-12
ENSG00000204852	COVID-19	TCTN1	488	12	111046832	111092235	2	3279131	6.6335	1.6391e-11
ENSG00000204856	COVID-19	FAM216A	488	12	110901169	110933190	4	3279131	7.3087	1.3489e-13
ENSG00000204859	COVID-19	ZBTB48	3	1	6635061	6654340	4	3279131	6.4935	4.1937e-11
ENSG00000204873	COVID-19	KRTAP9-3	597	17	39383715	39394705	2	3279131	4.7692	9.2493e-07
ENSG00000204880	COVID-19	KRTAP4-8	597	17	39248233	39259393	1	3279131	4.9503	3.7047e-07
ENSG00000205147	COVID-19	AC016586.1	634	19	4036127	4048154	2	3279131	4.9789	3.1966e-07
ENSG00000205189	COVID-19	ZBTB10	352	8	81392854	81443500	4	3279131	5.6551	7.786e-09
ENSG00000205213	COVID-19	LGR4	433	11	27382508	27499322	12	3279131	7.911	1.2768e-15
ENSG00000205352	COVID-19	PRR13	475	12	53830389	53845429	1	3279131	4.4568	4.1592e-06
ENSG00000205581	COVID-19	HMGN1	676	21	40709241	40726573	3	3279131	4.9548	3.6208e-07
ENSG00000205683	COVID-19	DPF3	529	14	73081004	73365809	39	3279131	7.9988	6.2801e-16
ENSG00000205710	COVID-19	C17orf107	589	17	4797713	4811227	2	3279131	5.669	7.1803e-09
ENSG00000205882	COVID-19	DEFB134	334	8	11845692	11858821	3	3279131	7.244	2.1783e-13
ENSG00000205883	COVID-19	DEFB135	334	8	11834830	11847099	6	3279131	6.8483	3.7361e-12
ENSG00000205884	COVID-19	DEFB136	334	8	11826446	11837108	3	3279131	7.6794	7.9936e-15
ENSG00000205981	COVID-19	DNAJC19	159	3	180696497	180712562	2	3279131	4.9974	2.9055e-07
ENSG00000206527	COVID-19	PTPLB	145	3	123204667	123309032	8	3279131	5.9193	1.6162e-09
ENSG00000206560	COVID-19	ANKRD28	114	3	15703743	15906278	5	3279131	5.6314	8.9383e-09
ENSG00000212643	COVID-19	ZRSR1	226	5	112222313	112233791	2	3279131	4.3709	6.1871e-06
ENSG00000212657	COVID-19	KRTAP16-1	597	17	39458952	39470505	3	3279131	5.2843	6.3104e-08
ENSG00000212658	COVID-19	KRTAP29-1	597	17	39453078	39464103	2	3279131	5.7762	3.8209e-09
ENSG00000212997	COVID-19	AC023632.1	357	8	95553771	95565630	4	3279131	4.8743	5.459e-07
ENSG00000213190	COVID-19	MLLT11	37	1	151025234	151045970	2	3279131	6.0996	5.3178e-10
ENSG00000213218	COVID-19	CSH2	603	17	61944372	61956126	1	3279131	5.3406	4.6317e-08
ENSG00000213281	COVID-19	NRAS	34	1	115242090	115264515	3	3279131	5.5101	1.7928e-08
ENSG00000213390	COVID-19	ARHGAP19	417	10	98973996	99057413	8	3279131	4.9938	2.9594e-07
ENSG00000213533	COVID-19	TMEM110	123	3	52865235	52936612	5	3279131	7.2993	1.4461e-13
ENSG00000213578	COVID-19	CPLX3	556	15	75113888	75129141	2	3279131	4.8315	6.7771e-07
ENSG00000213619	COVID-19	NDUFS3	439	11	47581888	47611114	2	3279131	6.1094	5e-10
ENSG00000213625	COVID-19	LEPROT	22	1	65881270	65906690	8	3279131	5.7783	3.7736e-09
ENSG00000213639	COVID-19	PPP1CB	58	2	28969506	29030806	4	3279131	6.6678	1.2982e-11
ENSG00000213658	COVID-19	LAT	575	16	28991147	29007104	2	3279131	7.2298	2.4181e-13
ENSG00000213699	COVID-19	SLC35F6	57	2	26982152	27009099	2	3279131	4.8304	6.813e-07
ENSG00000213918	COVID-19	DNASE1	567	16	3656729	3735144	8	3279131	7.2771	1.7047e-13
ENSG00000213996	COVID-19	TM6SF2	637	19	19370173	19389200	3	3279131	5.7898	3.5237e-09
ENSG00000214063	COVID-19	TSPAN4	427	11	837808	872116	3	3279131	6.7577	7.0106e-12
ENSG00000214314	COVID-19	AC073063.1	318	7	99035552	99045747	1	3279131	7.1829	3.4116e-13
ENSG00000214435	COVID-19	AS3MT	420	10	104624273	104666656	6	3279131	7.1043	6.0479e-13
ENSG00000214706	COVID-19	IFRD2	123	3	50320163	50335349	1	3279131	4.9716	3.3204e-07
ENSG00000214921	COVID-19	AC003102.1	599	17	42320758	42332236	1	3279131	4.313	8.0534e-06
ENSG00000214941	COVID-19	ZSWIM7	591	17	15874874	15908031	2	3279131	5.3312	4.8791e-08
ENSG00000214944	COVID-19	ARHGEF28	214	5	72916983	73242818	34	3279131	4.2762	9.5066e-06
ENSG00000215305	COVID-19	VPS16	649	20	2816349	2852378	4	3279131	4.6315	1.8149e-06
ENSG00000215346	COVID-19	AF131215.5	334	8	10978980	10992745	2	3279131	7.9006	1.3878e-15
ENSG00000215474	COVID-19	SKOR2	621	18	44741293	44780554	4	3279131	4.3543	6.6745e-06
ENSG00000215704	COVID-19	CELA2B	7	1	15787404	15822895	6	3279131	5.0809	1.8786e-07
ENSG00000215906	COVID-19	LACTBL1	9	1	23274536	23296831	3	3279131	6.7647	6.6792e-12
ENSG00000215912	COVID-19	TTC34	2	1	2562415	2723286	2	3279131	5.2003	9.9499e-08
ENSG00000217075	COVID-19	AC007401.2	60	2	36753948	36784411	6	3279131	4.9295	4.1211e-07
ENSG00000219435	COVID-19	TEX40	442	11	64062863	64077242	1	3279131	4.7452	1.0413e-06
ENSG00000221818	COVID-19	EBF2	339	8	25694246	25907913	39	3279131	4.5818	2.3053e-06
ENSG00000221843	COVID-19	C2orf16	57	2	27794389	27810588	2	3279131	4.7818	8.6881e-07
ENSG00000221909	COVID-19	FAM200A	318	7	99138931	99161159	3	3279131	6.1574	3.6973e-10
ENSG00000221916	COVID-19	C19orf73	644	19	49616655	49627397	2	3279131	4.1941	1.3701e-05
ENSG00000221986	COVID-19	MYBPHL	32	1	109829987	109854663	5	3279131	5.9325	1.4917e-09
ENSG00000222005	COVID-19	LINC01118	65	2	47038807	47054796	3	3279131	5.3007	5.7669e-08
ENSG00000222017	COVID-19	AC011997.1	99	2	198552830	198644547	4	3279131	6.3353	1.1843e-10
ENSG00000223572	COVID-19	CKMT1A	545	15	43980084	43996420	1	3279131	4.4233	4.8611e-06
ENSG00000224997	COVID-19	AL049840.1	540	14	104172607	104184149	2	3279131	5.3021	5.7242e-08
ENSG00000227500	COVID-19	SCAMP4	633	19	1900213	1931016	5	3279131	4.3528	6.7193e-06
ENSG00000227782	COVID-19	AC002553.1	591	17	15938505	15948994	1	3279131	5.3118	5.4277e-08
ENSG00000227839	COVID-19	AL645730.2	18	1	50454990	50466874	1	3279131	6.6398	1.57e-11
ENSG00000227868	COVID-19	C1orf234	9	1	23332327	23347343	2	3279131	6.1094	5e-10
ENSG00000228008	COVID-19	CTD-2330K9.3	123	3	49936278	49959370	1	3279131	6.1094	5e-10
ENSG00000229117	COVID-19	RPL41	477	12	56505370	56516727	2	3279131	4.6146	1.9689e-06
ENSG00000229729	COVID-19	RP11-159G9.5	135	3	88103424	88193123	1	3279131	6.1094	5e-10
ENSG00000231880	COVID-19	KBTBD4	439	11	47594277	47604823	1	3279131	12.122	4.0594e-34
ENSG00000232748	COVID-19	ZNF668	576	16	31067813	31078451	1	3279131	6.2442	2.1297e-10
ENSG00000233276	COVID-19	GPX1	123	3	49389609	49401033	2	3279131	5.1753	1.1379e-07
ENSG00000234409	COVID-19	AC006547.14	681	22	20130950	20143399	2	3279131	4.6534	1.6322e-06
ENSG00000235109	COVID-19	ZSCAN31	256	6	28287470	28329048	7	3279131	4.3859	5.7748e-06
ENSG00000235568	COVID-19	NFAM1	684	22	42771416	42833401	10	3279131	4.6404	1.7383e-06
ENSG00000237289	COVID-19	CKMT1B	545	15	43880252	43902099	1	3279131	4.7698	9.2208e-07
ENSG00000237435	COVID-19	RP11-147C23.1	29	1	96398457	96493436	12	3279131	6.6831	1.1698e-11
ENSG00000237441	COVID-19	RGL2	257	6	33254431	33272101	1	3279131	4.3485	6.8545e-06
ENSG00000239305	COVID-19	RNF103	76	2	86825516	86855989	3	3279131	7.1819	3.4373e-13
ENSG00000239732	COVID-19	TLR9	123	3	52250096	52278183	4	3279131	6.1006	5.2851e-10
ENSG00000240563	COVID-19	L1TD1	21	1	62655503	62683000	6	3279131	6.5002	4.0107e-11
ENSG00000240871	COVID-19	KRTAP4-7	597	17	39235459	39246396	1	3279131	4.9513	3.6863e-07
ENSG00000241468	COVID-19	ATP5J2	318	7	99041098	99068954	2	3279131	7.1121	5.7154e-13
ENSG00000241595	COVID-19	KRTAP9-4	597	17	39400939	39411904	1	3279131	4.5209	3.0785e-06
ENSG00000241685	COVID-19	ARPC1A	318	7	98918521	98990787	4	3279131	5.8239	2.8745e-09
ENSG00000242028	COVID-19	HYPK	545	15	44083340	44100241	2	3279131	4.2062	1.2985e-05
ENSG00000242173	COVID-19	ARHGDIG	565	16	313726	338003	4	3279131	4.6046	2.0667e-06
ENSG00000242866	COVID-19	STRC	545	15	43886596	44015458	2	3279131	4.9286	4.1412e-07
ENSG00000243364	COVID-19	EFNA4	38	1	155031207	155047029	3	3279131	4.572	2.4155e-06
ENSG00000243477	COVID-19	NAT6	123	3	50328833	50341852	2	3279131	6.1094	5e-10
ENSG00000243566	COVID-19	UPK3B	314	7	76134745	76653340	28	3279131	6.5162	3.6057e-11
ENSG00000243696	COVID-19	RP5-966M1.6	123	3	52842298	52874745	4	3279131	7.7677	3.9968e-15
ENSG00000243708	COVID-19	PLA2G4B	544	15	42115283	42145345	5	3279131	4.8021	7.8524e-07
ENSG00000243789	COVID-19	JMJD7	544	15	42115283	42134779	4	3279131	4.1524	1.6449e-05
ENSG00000244405	COVID-19	ETV5	162	3	185759097	185833107	4	3279131	7.4152	6.0729e-14
ENSG00000244754	COVID-19	N4BP2L2	499	13	33001554	33117970	5	3279131	7.18	3.4855e-13
ENSG00000247596	COVID-19	TWF2	123	3	52257626	52278276	3	3279131	6.105	5.1388e-10
ENSG00000247626	COVID-19	MARS2	99	2	198565087	198578113	2	3279131	6.798	5.3041e-12
ENSG00000248592	COVID-19	TMEM110-MUSTN1	123	3	52862137	52936578	5	3279131	7.3651	8.8485e-14
ENSG00000248919	COVID-19	ATP5J2-PTCD1	318	7	99012372	99068820	3	3279131	7.6876	7.494e-15
ENSG00000249624	COVID-19	AP000295.9	674	21	34614079	34660517	7	3279131	7.715	6.0507e-15
ENSG00000249884	COVID-19	RNF103-CHMP3	76	2	86727791	86953245	11	3279131	6.1094	5e-10
ENSG00000250067	COVID-19	YJEFN3	637	19	19622036	19653390	2	3279131	6.057	6.9349e-10
ENSG00000250091	COVID-19	DNAH10OS	495	12	124405971	124424531	2	3279131	5.8453	2.5282e-09
ENSG00000250565	COVID-19	ATP6V1E2	65	2	46712889	46774696	10	3279131	4.1508	1.6565e-05
ENSG00000251209	COVID-19	LINC00923	563	15	98280448	98422780	21	3279131	4.2502	1.0679e-05
ENSG00000251246	COVID-19	EFNA3	38	1	155031224	155064283	3	3279131	5.458	2.4079e-08
ENSG00000253426	COVID-19	RP11-10A14.4	334	8	9004252	9030646	2	3279131	6.4831	4.4923e-11
ENSG00000253958	COVID-19	CLDN23	334	8	8554448	8566616	2	3279131	4.9945	2.9493e-07
ENSG00000254093	COVID-19	PINX1	334	8	10617473	10702394	15	3279131	6.1094	5e-10
ENSG00000254858	COVID-19	MPV17L2	637	19	18298992	18312758	2	3279131	5.4229	2.9324e-08
ENSG00000255046	COVID-19	RP11-297N6.4	334	8	11650437	11665077	3	3279131	6.5533	2.8144e-11
ENSG00000255103	COVID-19	KIAA0754	14	1	39871151	39887154	3	3279131	6.9111	2.4041e-12
ENSG00000255284	COVID-19	AP006621.5	427	11	772578	789297	2	3279131	4.7797	8.7792e-07
ENSG00000255394	COVID-19	C8orf49	334	8	11613896	11625309	6	3279131	4.8477	6.2436e-07
ENSG00000255439	COVID-19	RP11-196G11.1	576	16	31089760	31111277	1	3279131	6.5461	2.9521e-11
ENSG00000256053	COVID-19	APOPT1	540	14	104024299	104078860	3	3279131	5.2323	8.3699e-08
ENSG00000256269	COVID-19	HMBS	456	11	118950576	118969259	3	3279131	6.9702	1.5826e-12
ENSG00000256463	COVID-19	SALL3	632	18	76735275	76767677	4	3279131	6.1104	4.9701e-10
ENSG00000256500	COVID-19	RP11-73M18.2	540	14	104024299	104157261	4	3279131	5.7431	4.6479e-09
ENSG00000256861	COVID-19	RP11-512M8.5	494	12	122687326	122755970	2	3279131	6.0951	5.4685e-10
ENSG00000256950	COVID-19	RP11-87C12.2	494	12	122321715	122364376	4	3279131	4.2426	1.1047e-05
ENSG00000256980	COVID-19	KHDC1L	270	6	73928267	73940493	2	3279131	4.7817	8.6915e-07
ENSG00000257017	COVID-19	HP	582	16	72083491	72099954	2	3279131	4.713	1.2208e-06
ENSG00000257184	COVID-19	RP1-170O19.20	301	7	27198154	27224632	6	3279131	4.2151	1.2483e-05
ENSG00000257411	COVID-19	RP11-603J24.9	477	12	56490115	56508073	2	3279131	5.4761	2.1738e-08
ENSG00000257594	COVID-19	GALNT4	482	12	89908185	89925039	4	3279131	6.8089	4.9172e-12
ENSG00000258674	COVID-19	CTC-260F20.3	637	19	19622036	19651885	2	3279131	6.1634	3.561e-10
ENSG00000258677	COVID-19	RP11-463D19.2	350	8	74595926	74796089	9	3279131	5.772	3.9157e-09
ENSG00000258724	COVID-19	SOX7	334	8	10577909	10702357	18	3279131	7.0084	1.2049e-12
ENSG00000258790	COVID-19	KIAA0391	522	14	35586755	35791680	16	3279131	5.1789	1.1158e-07
ENSG00000258864	COVID-19	CTC-554D6.1	226	5	112157910	112208279	4	3279131	4.702	1.2882e-06
ENSG00000259030	COVID-19	FPGT-TNNI3K	24	1	74658919	75014666	29	3279131	7.6173	1.2956e-14
ENSG00000259075	COVID-19	POC1B-GALNT4	482	12	89908185	89925039	4	3279131	6.8089	4.9172e-12
ENSG00000259471	COVID-19	RP11-321F6.1	553	15	66869528	66983132	24	3279131	4.3708	6.1901e-06
ENSG00000260027	COVID-19	HOXB7	600	17	46679594	46715934	5	3279131	5.407	3.2044e-08
ENSG00000260537	COVID-19	RP11-529K1.3	582	16	70328097	70405163	2	3279131	6.6995	1.046e-11
ENSG00000260869	COVID-19	AC002310.13	576	16	30540548	30574600	3	3279131	5.8902	1.9286e-09
ENSG00000261359	COVID-19	C16orf98	576	16	31208206	31219773	1	3279131	4.8198	7.1866e-07
ENSG00000261459	COVID-19	ZNF747	576	16	30532244	30551173	1	3279131	6.1094	5e-10
ENSG00000261701	COVID-19	HPR	582	16	72083522	72116145	4	3279131	4.9206	4.3148e-07
ENSG00000261832	COVID-19	CLN3	575	16	28472974	28508333	1	3279131	6.1094	5e-10
ENSG00000262560	COVID-19	RP11-296A16.1	545	15	44059815	44096331	3	3279131	5.2893	6.1397e-08
ENSG00000263136	COVID-19	PAGR1	576	16	29822832	29836438	1	3279131	6.707	9.9335e-12
ENSG00000265817	COVID-19	FSBP	357	8	95385605	95454180	7	3279131	5.1464	1.3278e-07
ENSG00000266173	COVID-19	STRADA	603	17	61775192	61824330	3	3279131	5.2139	9.2437e-08
ENSG00000267426	COVID-19	RP11-552F3.12	606	17	73889726	73931210	3	3279131	4.3083	8.2248e-06
ENSG00000267757	COVID-19	C19orf83	642	19	46139752	46151098	3	3279131	4.6155	1.9606e-06
ENSG00000267795	COVID-19	SMIM22	568	16	4833398	4851492	2	3279131	4.6735	1.4806e-06
ENSG00000268173	COVID-19	PIK3R2	637	19	18258968	18293927	3	3279131	4.3197	7.8106e-06
ENSG00000268211	COVID-19	AL359091.2	399	9	131057367	131069212	2	3279131	5.5703	1.2718e-08
ENSG00000268242	COVID-19	AC131935.1	430	11	11742060	11752257	5	3279131	4.8477	6.2451e-07
ENSG00000268302	COVID-19	AL035252.1	658	20	25202122	25212370	2	3279131	4.9968	2.9149e-07
ENSG00000268313	COVID-19	AC119673.1	47	1	205677497	205689153	3	3279131	4.7979	8.0157e-07
ENSG00000268805	COVID-19	PRED57	679	21	46506596	46520493	5	3279131	5.1064	1.6413e-07
ENSG00000268821	COVID-19	AC068039.1	95	2	172555844	172572314	2	3279131	6.7521	7.2852e-12
ENSG00000268856	COVID-19	AP001579.1	679	21	46487796	46497927	2	3279131	6.1776	3.2533e-10
ENSG00000268863	COVID-19	AC135048.1	576	16	30991808	31002533	1	3279131	6.4667	5.0072e-11
ENSG00000268927	COVID-19	FLJ00418	582	16	70690570	70704739	2	3279131	6.5144	3.6492e-11
ENSG00000269490	COVID-19	SBP1	257	6	33658196	33668474	4	3279131	5.1338	1.4195e-07
ENSG00000269633	COVID-19	AC017081.1	102	2	207215463	207225843	1	3279131	5.9978	1e-09
ENSG00000269891	COVID-19	ARHGAP19-SLIT1	417	10	98752795	99057413	39	3279131	4.9291	4.1295e-07
ENSG00000270316	COVID-19	C10orf32-ASMT	420	10	104609029	104666656	6	3279131	7.4292	5.4623e-14
ENSG00000270757	COVID-19	HSPE1-MOB4	99	2	198360137	198420450	3	3279131	5.3494	4.4135e-08
ENSG00000270800	COVID-19	RPS10-NUDT3	257	6	34251547	34398825	6	3279131	7.9817	7.2164e-16
ENSG00000272305	COVID-19	RP11-894J14.5	123	3	52998135	53138469	8	3279131	5.9116	1.6941e-09
ENSG00000272325	COVID-19	NUDT3	257	6	34242456	34365451	5	3279131	7.1873	3.3046e-13
ENSG00000272573	COVID-19	MUSTN1	123	3	52862130	52874235	2	3279131	6.5906	2.1896e-11
ENSG00000272647	COVID-19	GS1-259H13.10	318	7	99151291	99210433	4	3279131	7.5685	1.8874e-14
ENSG00000272781	COVID-19	MDGA2	525	14	47306134	48148999	53	3279131	5.6816	6.6722e-09
ENSG00000272869	COVID-19	CTC-487M23.8	226	5	112191885	112233776	3	3279131	4.2596	1.0241e-05
ENSG00000273088	COVID-19	RP11-201K10.3	38	1	155136885	155164748	2	3279131	8.027	4.996e-16
ENSG00000001617	Critical COVID-19	SEMA3F	124	3	50187478	50231508	18	1767486	7.956	8.8818e-16
ENSG00000002016	Critical COVID-19	RAD52	464	12	1016243	1104219	53	1767486	6.9412	1.9445e-12
ENSG00000002330	Critical COVID-19	BAD	443	11	64032302	64057176	8	1767486	4.7258	1.1459e-06
ENSG00000002822	Critical COVID-19	MAD1L1	293	7	1850429	2277878	289	1767486	5.0927	1.7653e-07
ENSG00000002919	Critical COVID-19	SNX11	603	17	46175719	46205436	18	1767486	6.471	4.8681e-11
ENSG00000003756	Critical COVID-19	RBM5	124	3	50121341	50161454	16	1767486	7.4953	3.3085e-14
ENSG00000004487	Critical COVID-19	KDM1A	9	1	23340941	23415182	20	1767486	7.8327	2.387e-15
ENSG00000004534	Critical COVID-19	RBM6	124	3	49972440	50142478	64	1767486	7.4148	6.0896e-14
ENSG00000004939	Critical COVID-19	SLC4A1	601	17	42320753	42350509	8	1767486	4.4238	4.85e-06
ENSG00000004948	Critical COVID-19	CALCR	317	7	93048799	93209042	149	1767486	7.7787	3.6637e-15
ENSG00000005100	Critical COVID-19	DHX33	591	17	5339232	5377380	26	1767486	4.191	1.3889e-05
ENSG00000005243	Critical COVID-19	COPZ2	603	17	46098533	46120392	8	1767486	6.6945	1.0819e-11
ENSG00000005844	Critical COVID-19	ITGAL	577	16	30478979	30539506	30	1767486	7.6105	1.3656e-14
ENSG00000005955	Critical COVID-19	GGNBP2	597	17	34895737	34951278	21	1767486	7.721	5.7732e-15
ENSG00000006059	Critical COVID-19	KRT33A	599	17	39497344	39512064	10	1767486	4.4693	3.9234e-06
ENSG00000006576	Critical COVID-19	PHTF2	314	7	77423122	77591818	74	1767486	4.5789	2.3372e-06
ENSG00000007866	Critical COVID-19	TEAD3	257	6	35436374	35469853	16	1767486	6.6088	1.9377e-11
ENSG00000007923	Critical COVID-19	DNAJC11	3	1	6689228	6766984	43	1767486	5.8175	2.9867e-09
ENSG00000008130	Critical COVID-19	NADK	1	1	1677671	1716896	3	1767486	6.3977	7.8855e-11
ENSG00000008196	Critical COVID-19	TFAP2B	265	6	50781436	50820326	29	1767486	6.1094	5e-10
ENSG00000008838	Critical COVID-19	MED24	598	17	38170350	38222468	31	1767486	5.5592	1.3553e-08
ENSG00000009307	Critical COVID-19	CSDE1	34	1	115254534	115306297	26	1767486	5.0251	2.516e-07
ENSG00000009724	Critical COVID-19	MASP2	6	1	11081580	11112290	11	1767486	5.5168	1.7259e-08
ENSG00000010310	Critical COVID-19	GIPR	646	19	46166502	46191982	10	1767486	7.8622	1.8874e-15
ENSG00000010318	Critical COVID-19	PHF7	124	3	52439673	52462657	7	1767486	5.437	2.7089e-08
ENSG00000010327	Critical COVID-19	STAB1	124	3	52524354	52563511	15	1767486	6.2878	1.6097e-10
ENSG00000010704	Critical COVID-19	HFE	255	6	26082509	26103571	27	1767486	6.9929	1.3464e-12
ENSG00000010818	Critical COVID-19	HIVEP2	286	6	143067604	143271338	212	1767486	5.9823	1.1e-09
ENSG00000011114	Critical COVID-19	BTBD7	537	14	93698896	93804438	73	1767486	6.1094	5e-10
ENSG00000011295	Critical COVID-19	TTC19	593	17	15897694	15953329	34	1767486	6.6472	1.4936e-11
ENSG00000011478	Critical COVID-19	QPCTL	646	19	46190741	46212247	7	1767486	7.8064	2.9421e-15
ENSG00000012223	Critical COVID-19	LTF	123	3	46472136	46531724	40	1767486	6.5361	3.1562e-11
ENSG00000013297	Critical COVID-19	CLDN11	156	3	170131653	170583169	325	1767486	5.6416	8.4258e-09
ENSG00000013364	Critical COVID-19	MVP	577	16	29826715	29864355	12	1767486	5.847	2.5026e-09
ENSG00000016082	Critical COVID-19	ISL1	206	5	50673921	50695564	8	1767486	4.8683	5.6276e-07
ENSG00000016391	Critical COVID-19	CHDH	125	3	53841362	53885417	30	1767486	4.4228	4.8716e-06
ENSG00000016864	Critical COVID-19	GLT8D1	124	3	52723505	52745048	12	1767486	4.951	3.6914e-07
ENSG00000021645	Critical COVID-19	NRXN3	533	14	78703734	80335762	1521	1767486	8.8787	3.3827e-19
ENSG00000022976	Critical COVID-19	ZNF839	541	14	102778714	102814044	19	1767486	5.3727	3.8774e-08
ENSG00000023318	Critical COVID-19	ERP44	390	9	102736461	102866322	64	1767486	6.2542	1.9978e-10
ENSG00000024048	Critical COVID-19	UBR2	262	6	42526800	42666242	83	1767486	6.3253	1.2634e-10
ENSG00000025434	Critical COVID-19	NR1H3	440	11	47264851	47295396	19	1767486	6.4997	4.0254e-11
ENSG00000026950	Critical COVID-19	BTN3A1	255	6	26397465	26420444	41	1767486	4.2336	1.1501e-05
ENSG00000028277	Critical COVID-19	POU2F2	644	19	42585263	42705737	19	1767486	5.3219	5.1341e-08
ENSG00000029725	Critical COVID-19	RABEP1	591	17	5180558	5294129	68	1767486	5.8428	2.5658e-09
ENSG00000030066	Critical COVID-19	NUP160	440	11	47794639	47875107	32	1767486	6.1094	5e-10
ENSG00000030110	Critical COVID-19	BAK1	257	6	33535329	33553019	19	1767486	6.8028	5.1308e-12
ENSG00000033030	Critical COVID-19	ZCCHC8	495	12	122952417	122990518	15	1767486	7.6839	7.7161e-15
ENSG00000033327	Critical COVID-19	GAB2	449	11	77921343	78134394	147	1767486	4.9539	3.6377e-07
ENSG00000034152	Critical COVID-19	MAP2K3	594	17	21182984	21223552	6	1767486	5.1372	1.3946e-07
ENSG00000035115	Critical COVID-19	SH3YL1	53	2	212730	271398	47	1767486	6.0069	9.4542e-10
ENSG00000035403	Critical COVID-19	VCL	412	10	75752872	75884918	62	1767486	5.1016	1.6844e-07
ENSG00000036549	Critical COVID-19	ZZZ3	25	1	78023101	78154104	64	1767486	4.9161	4.4153e-07
ENSG00000037749	Critical COVID-19	MFAP3	239	5	153413466	153605038	201	1767486	7.4888	3.475e-14
ENSG00000038210	Critical COVID-19	PI4K2B	170	4	25157263	25285714	71	1767486	4.8156	7.3361e-07
ENSG00000041353	Critical COVID-19	RAB27B	628	18	52380091	52567747	108	1767486	6.1094	5e-10
ENSG00000041988	Critical COVID-19	THAP3	3	1	6679926	6700646	10	1767486	5.5247	1.6507e-08
ENSG00000043143	Critical COVID-19	JADE2	233	5	133855003	133923918	54	1767486	6.4738	4.78e-11
ENSG00000044524	Critical COVID-19	EPHA3	137	3	89151674	89536284	247	1767486	4.6164	1.9519e-06
ENSG00000047849	Critical COVID-19	MAP4	124	3	47887182	48135769	58	1767486	6.3926	8.1554e-11
ENSG00000049449	Critical COVID-19	RCN1	436	11	31828939	32132301	232	1767486	4.6605	1.5771e-06
ENSG00000052126	Critical COVID-19	PLEKHA5	469	12	19277648	19534334	134	1767486	5.3147	5.343e-08
ENSG00000052344	Critical COVID-19	PRSS8	577	16	31137756	31152083	3	1767486	6.1094	5e-10
ENSG00000053900	Critical COVID-19	ANAPC4	170	4	25373835	25425120	44	1767486	7.5544	2.1039e-14
ENSG00000054282	Critical COVID-19	SDCCAG8	52	1	243414320	243668394	143	1767486	4.8037	7.7869e-07
ENSG00000054356	Critical COVID-19	PTPRN	107	2	220149345	220179370	13	1767486	7.4303	5.4179e-14
ENSG00000054983	Critical COVID-19	GALC	534	14	88299164	88465009	209	1767486	5.969	1.1938e-09
ENSG00000055118	Critical COVID-19	KCNH2	332	7	150637049	150680403	24	1767486	7.0604	8.2989e-13
ENSG00000055147	Critical COVID-19	FAM114A2	239	5	153364688	153423496	48	1767486	6.4521	5.5151e-11
ENSG00000055955	Critical COVID-19	ITIH4	124	3	52841991	52870495	20	1767486	7.6965	6.9944e-15
ENSG00000055957	Critical COVID-19	ITIH1	124	3	52806603	52831078	26	1767486	6.9298	2.1069e-12
ENSG00000057935	Critical COVID-19	MTA3	63	2	42716709	42989087	188	1767486	4.3812	5.9018e-06
ENSG00000058335	Critical COVID-19	RASGRF1	560	15	79247289	79388115	118	1767486	5.3561	4.2514e-08
ENSG00000058453	Critical COVID-19	CROCC	8	1	17061768	17304474	10	1767486	4.3336	7.3334e-06
ENSG00000058866	Critical COVID-19	DGKG	162	3	185818457	186085026	230	1767486	7.7608	4.2188e-15
ENSG00000060237	Critical COVID-19	WNK1	464	12	856759	1025618	98	1767486	7.3711	8.4599e-14
ENSG00000064995	Critical COVID-19	TAF11	257	6	34840555	34860866	11	1767486	5.0814	1.8736e-07
ENSG00000064999	Critical COVID-19	ANKS1A	257	6	34852042	35064179	174	1767486	7.269	1.8102e-13
ENSG00000065054	Critical COVID-19	SLC9A3R2	567	16	2070357	2094027	14	1767486	5.8455	2.5257e-09
ENSG00000065057	Critical COVID-19	NTHL1	567	16	2084816	2102867	10	1767486	6.4728	4.811e-11
ENSG00000065060	Critical COVID-19	UHRF1BP1	257	6	34754857	34855915	63	1767486	7.6558	9.6034e-15
ENSG00000065135	Critical COVID-19	GNAI3	32	1	110086233	110141975	35	1767486	4.3811	5.9041e-06
ENSG00000065325	Critical COVID-19	GLP2R	592	17	9720523	9800419	99	1767486	4.894	4.9398e-07
ENSG00000065361	Critical COVID-19	ERBB3	478	12	56468641	56502289	9	1767486	5.9651	1.2222e-09
ENSG00000066032	Critical COVID-19	CTNNA2	74	2	79407357	80880905	1975	1767486	7.6012	1.4669e-14
ENSG00000066336	Critical COVID-19	SPI1	440	11	47371411	47405127	20	1767486	6.6552	1.4146e-11
ENSG00000066382	Critical COVID-19	MPPED2	435	11	30401040	30613419	241	1767486	7.123	5.2808e-13
ENSG00000067208	Critical COVID-19	EVI5	28	1	92969253	93262961	194	1767486	6.5562	2.7606e-11
ENSG00000067221	Critical COVID-19	STOML1	556	15	74270547	74291963	7	1767486	4.8079	7.625e-07
ENSG00000067369	Critical COVID-19	TP53BP1	546	15	43694407	43807926	57	1767486	5.1948	1.0247e-07
ENSG00000067560	Critical COVID-19	RHOA	124	3	49391578	49455431	24	1767486	5.9702	1.1851e-09
ENSG00000067836	Critical COVID-19	ROGDI	569	16	4841969	4857951	4	1767486	4.292	8.853e-06
ENSG00000068028	Critical COVID-19	RASSF1	124	3	50362219	50383411	5	1767486	4.312	8.0887e-06
ENSG00000068781	Critical COVID-19	STON1-GTF2A1L	66	2	48752064	49008654	304	1767486	4.2918	8.8619e-06
ENSG00000069020	Critical COVID-19	MAST4	212	5	65887176	66470423	600	1767486	4.1946	1.3669e-05
ENSG00000069275	Critical COVID-19	NUCKS1	47	1	205676947	205724404	29	1767486	4.8675	5.6498e-07
ENSG00000069667	Critical COVID-19	RORA	551	15	60775483	61526518	906	1767486	7.9432	9.8533e-16
ENSG00000069956	Critical COVID-19	MAPK6	548	15	52239303	52363462	27	1767486	5.6295	9.0362e-09
ENSG00000070366	Critical COVID-19	SMG6	590	17	1958133	2212065	198	1767486	5.668	7.2224e-09
ENSG00000071967	Critical COVID-19	CYBRD1	96	2	172373757	172419643	37	1767486	4.3707	6.1935e-06
ENSG00000072609	Critical COVID-19	CHFR	497	12	133393773	133537890	78	1767486	5.2616	7.1396e-08
ENSG00000072849	Critical COVID-19	DERL2	591	17	5369571	5395131	34	1767486	4.7004	1.2986e-06
ENSG00000073331	Critical COVID-19	ALPK1	189	4	113201665	113368776	174	1767486	5.3094	5.4991e-08
ENSG00000073711	Critical COVID-19	PPP2R3A	149	3	135679515	135871733	102	1767486	6.5649	2.6028e-11
ENSG00000073969	Critical COVID-19	NSF	602	17	44663035	44839830	35	1767486	6.7093	9.776e-12
ENSG00000074582	Critical COVID-19	BCS1L	107	2	219518487	219533166	11	1767486	4.5708	2.4293e-06
ENSG00000074842	Critical COVID-19	C19orf10	638	19	4636386	4675382	22	1767486	4.5287	2.9671e-06
ENSG00000075131	Critical COVID-19	TIPIN	554	15	66623544	66684084	20	1767486	5.0126	2.685e-07
ENSG00000075413	Critical COVID-19	MARK3	541	14	103846729	103975168	93	1767486	7.8298	2.4425e-15
ENSG00000075884	Critical COVID-19	ARHGAP15	85	2	143843931	144530921	545	1767486	6.2811	1.6808e-10
ENSG00000075891	Critical COVID-19	PAX2	419	10	102490360	102594698	76	1767486	4.3631	6.4114e-06
ENSG00000076067	Critical COVID-19	RBMS2	478	12	56910713	56989745	28	1767486	4.8117	7.4832e-07
ENSG00000076685	Critical COVID-19	NT5C2	420	10	104840940	104958056	79	1767486	5.6997	5.9996e-09
ENSG00000077380	Critical COVID-19	DYNC1I2	96	2	172538919	172609930	39	1767486	6.6394	1.5753e-11
ENSG00000077809	Critical COVID-19	GTF2I	312	7	74066994	74180026	24	1767486	7.091	6.6552e-13
ENSG00000078142	Critical COVID-19	PIK3C3	623	18	39530171	39672794	70	1767486	7.2306	2.4042e-13
ENSG00000078304	Critical COVID-19	PPP2R5C	541	14	102223135	102399326	112	1767486	6.0499	7.2481e-10
ENSG00000078328	Critical COVID-19	RBFOX1	570	16	6064095	7768340	3064	1767486	8.3604	3.1266e-17
ENSG00000078369	Critical COVID-19	GNB1	1	1	1711729	1827495	39	1767486	7.6954	7.0499e-15
ENSG00000078399	Critical COVID-19	HOXA9	301	7	27197054	27215117	13	1767486	4.8812	5.2711e-07
ENSG00000078403	Critical COVID-19	MLLT10	406	10	21818094	22037559	47	1767486	8.2924	5.5511e-17
ENSG00000078747	Critical COVID-19	ITCH	664	20	32946041	33104198	12	1767486	4.4794	3.7429e-06
ENSG00000078804	Critical COVID-19	TP53INP2	664	20	33287094	33306243	6	1767486	5.0961	1.7339e-07
ENSG00000079313	Critical COVID-19	REXO1	637	19	1810248	1853452	22	1767486	6.9953	1.3232e-12
ENSG00000079459	Critical COVID-19	FDFT1	334	8	11648082	11701818	52	1767486	7.0698	7.7555e-13
ENSG00000079689	Critical COVID-19	SCGN	255	6	25647464	25707011	92	1767486	4.1488	1.6709e-05
ENSG00000079805	Critical COVID-19	DNM2	639	19	10823755	10949164	54	1767486	5.424	2.9147e-08
ENSG00000080854	Critical COVID-19	IGSF9B	462	11	133773459	133831880	42	1767486	4.4577	4.1416e-06
ENSG00000081138	Critical COVID-19	CDH7	633	18	63412488	63553638	163	1767486	5.5465	1.4576e-08
ENSG00000081189	Critical COVID-19	MEF2C	218	5	88008975	88204922	116	1767486	5.7524	4.3999e-09
ENSG00000081803	Critical COVID-19	CADPS2	324	7	121953481	122531813	444	1767486	5.8297	2.7766e-09
ENSG00000082258	Critical COVID-19	CCNT2	83	2	135670805	135721912	32	1767486	4.5241	3.0323e-06
ENSG00000082438	Critical COVID-19	COBLL1	94	2	165505134	165705189	193	1767486	5.8324	2.7313e-09
ENSG00000082641	Critical COVID-19	NFE2L1	603	17	46120691	46143849	23	1767486	7.249	2.1e-13
ENSG00000082701	Critical COVID-19	GSK3B	144	3	119535170	119818264	117	1767486	4.4077	5.223e-06
ENSG00000083067	Critical COVID-19	TRPM3	379	9	73138979	74066820	1049	1767486	7.3388	1.0775e-13
ENSG00000083099	Critical COVID-19	LYRM2	273	6	90272863	90353472	69	1767486	4.2016	1.3252e-05
ENSG00000083223	Critical COVID-19	ZCCHC6	384	9	88897648	88974369	55	1767486	4.7282	1.1325e-06
ENSG00000083642	Critical COVID-19	PDS5B	500	13	33155564	33357157	109	1767486	6.1094	5e-10
ENSG00000084636	Critical COVID-19	COL16A1	10	1	32112848	32174920	48	1767486	6.8765	3.0674e-12
ENSG00000084676	Critical COVID-19	NCOA1	56	2	24709783	24998571	166	1767486	7.715	6.0507e-15
ENSG00000084710	Critical COVID-19	EFR3B	56	2	25259999	25383243	64	1767486	6.1094	5e-10
ENSG00000085365	Critical COVID-19	SCAMP1	216	5	77651339	77781562	94	1767486	4.7942	8.1644e-07
[truncated: 1,548 more rows]

## Sheet: Supplementary Table 5
Supplementary Table 5: The result of tissue enrichment
FULL_NAME	TYPE	NGENES	BETA	BETA_STD	SE	P
Adipose_Subcutaneous	COVID-19	16911	-0.063329	-0.12601	0.016581	0.99993
Adipose_Visceral_Omentum	COVID-19	16911	-0.083341	-0.16136	0.017197	1
Adrenal_Gland	COVID-19	16911	-0.030316	-0.058356	0.015699	0.97325
Artery_Aorta	COVID-19	16911	-0.029731	-0.060496	0.015756	0.97041
Artery_Coronary	COVID-19	16911	-0.048367	-0.095954	0.018258	0.99596
Artery_Tibial	COVID-19	16911	-0.016304	-0.033479	0.015438	0.85454
Bladder	COVID-19	16911	-0.081179	-0.15767	0.020225	0.99997
Brain_Amygdala	COVID-19	16911	0.056843	0.096518	0.012097	1.3202e-06
Brain_Anterior_cingulate_cortex_BA24	COVID-19	16911	0.069166	0.12178	0.011156	2.8978e-10
Brain_Caudate_basal_ganglia	COVID-19	16911	0.053715	0.092471	0.012195	5.3389e-06
Brain_Cerebellar_Hemisphere	COVID-19	16911	0.074227	0.14857	0.0095003	2.9799e-15
Brain_Cerebellum	COVID-19	16911	0.077605	0.15361	0.0098032	1.3105e-15
Brain_Cortex	COVID-19	16911	0.076992	0.1399	0.011032	1.5522e-12
Brain_Frontal_Cortex_BA9	COVID-19	16911	0.07376	0.13544	0.010643	2.1824e-12
Brain_Hippocampus	COVID-19	16911	0.056269	0.094953	0.012336	2.5609e-06
Brain_Hypothalamus	COVID-19	16911	0.070541	0.1209	0.012542	9.4794e-09
Brain_Nucleus_accumbens_basal_ganglia	COVID-19	16911	0.059693	0.10322	0.011767	1.9837e-07
Brain_Putamen_basal_ganglia	COVID-19	16911	0.046655	0.079156	0.01229	7.3783e-05
Brain_Spinal_cord_cervical_c-1	COVID-19	16911	0.034731	0.062208	0.013322	0.0045712
Brain_Substantia_nigra	COVID-19	16911	0.035917	0.061619	0.01327	0.0034015
Breast_Mammary_Tissue	COVID-19	16911	-0.089072	-0.17068	0.019588	1
Cells_Cultured_fibroblasts	COVID-19	16911	0.0049288	0.010543	0.01016	0.31381
Cells_EBV-transformed_lymphocytes	COVID-19	16911	-0.0075065	-0.016363	0.0075836	0.83886
Cervix_Ectocervix	COVID-19	16911	-0.033223	-0.064868	0.018875	0.9608
Cervix_Endocervix	COVID-19	16911	-0.012579	-0.024803	0.018056	0.75698
Colon_Sigmoid	COVID-19	16911	-0.02038	-0.039742	0.019467	0.85242
Colon_Transverse	COVID-19	16911	-0.072325	-0.13253	0.018167	0.99997
Esophagus_Gastroesophageal_Junction	COVID-19	16911	-0.042526	-0.083443	0.019855	0.98389
Esophagus_Mucosa	COVID-19	16911	-0.059249	-0.1142	0.011923	1
Esophagus_Muscularis	COVID-19	16911	-0.046754	-0.091935	0.019242	0.99244
Fallopian_Tube	COVID-19	16911	-0.022861	-0.044172	0.018307	0.89411
Heart_Atrial_Appendage	COVID-19	16911	-0.041981	-0.075162	0.014914	0.99756
Heart_Left_Ventricle	COVID-19	16911	-0.051497	-0.085762	0.014308	0.99984
Kidney_Cortex	COVID-19	16911	-0.072825	-0.12755	0.013991	1
Kidney_Medulla	COVID-19	16911	-0.062593	-0.11532	0.014328	0.99999
Liver	COVID-19	16911	-0.026455	-0.047571	0.0098724	0.99631
Lung	COVID-19	16911	-0.032179	-0.061984	0.014161	0.98846
Minor_Salivary_Gland	COVID-19	16911	-0.067308	-0.12484	0.014937	1
Muscle_Skeletal	COVID-19	16911	-0.0084217	-0.015908	0.010815	0.78191
Nerve_Tibial	COVID-19	16911	0.0089289	0.017908	0.015565	0.28311
Ovary	COVID-19	16911	0.0035477	0.007171	0.014945	0.40618
Pancreas	COVID-19	16911	-0.03869	-0.064585	0.013095	0.99843
Pituitary	COVID-19	16911	0.07497	0.13914	0.013834	3.0426e-08
Prostate	COVID-19	16911	-0.031659	-0.059813	0.018821	0.95371
Skin_Not_Sun_Exposed_Suprapubic	COVID-19	16911	-0.043458	-0.083557	0.012011	0.99985
Skin_Sun_Exposed_Lower_leg	COVID-19	16911	-0.042859	-0.082907	0.012079	0.99981
Small_Intestine_Terminal_Ileum	COVID-19	16911	-0.054261	-0.099434	0.014924	0.99986
Spleen	COVID-19	16911	-0.015787	-0.031199	0.011306	0.91867
Stomach	COVID-19	16911	-0.069215	-0.12536	0.018636	0.9999
Testis	COVID-19	16911	0.0035915	0.006176	0.0086188	0.33845
Thyroid	COVID-19	16911	-0.034865	-0.068814	0.015067	0.98966
Uterus	COVID-19	16911	-0.0088063	-0.01788	0.016892	0.69893
Vagina	COVID-19	16911	-0.065997	-0.12571	0.017201	0.99994
Whole_Blood	COVID-19	16911	-0.018672	-0.033715	0.0087122	0.98395
Adipose_Subcutaneous	Critical COVID-19	16897	-0.069677	-0.13864	0.016447	0.99999
Adipose_Visceral_Omentum	Critical COVID-19	16897	-0.086841	-0.16813	0.017065	1
Adrenal_Gland	Critical COVID-19	16897	-0.026955	-0.051888	0.015587	0.95812
Artery_Aorta	Critical COVID-19	16897	-0.02738	-0.055712	0.015622	0.96016
Artery_Coronary	Critical COVID-19	16897	-0.055311	-0.10973	0.018096	0.99888
Artery_Tibial	Critical COVID-19	16897	-0.011526	-0.023667	0.015308	0.77424
Bladder	Critical COVID-19	16897	-0.097726	-0.18981	0.020064	1
Brain_Amygdala	Critical COVID-19	16897	0.055293	0.093879	0.012004	2.0659e-06
Brain_Anterior_cingulate_cortex_BA24	Critical COVID-19	16897	0.068358	0.12034	0.01107	3.389e-10
Brain_Caudate_basal_ganglia	Critical COVID-19	16897	0.052433	0.090254	0.012102	7.4216e-06
Brain_Cerebellar_Hemisphere	Critical COVID-19	16897	0.078457	0.15704	0.0094151	4.2847e-17
Brain_Cerebellum	Critical COVID-19	16897	0.082603	0.1635	0.0097152	1.0175e-17
Brain_Cortex	Critical COVID-19	16897	0.075339	0.13689	0.01095	3.108e-12
Brain_Frontal_Cortex_BA9	Critical COVID-19	16897	0.072533	0.13318	0.010561	3.3871e-12
Brain_Hippocampus	Critical COVID-19	16897	0.05717	0.096467	0.01224	1.5148e-06
Brain_Hypothalamus	Critical COVID-19	16897	0.071617	0.12273	0.012441	4.3745e-09
Brain_Nucleus_accumbens_basal_ganglia	Critical COVID-19	16897	0.057652	0.099678	0.011675	3.9906e-07
Brain_Putamen_basal_ganglia	Critical COVID-19	16897	0.045938	0.077932	0.012198	8.3234e-05
Brain_Spinal_cord_cervical_c-1	Critical COVID-19	16897	0.037974	0.068014	0.013215	0.0020319
Brain_Substantia_nigra	Critical COVID-19	16897	0.037137	0.063708	0.013161	0.0023917
Breast_Mammary_Tissue	Critical COVID-19	16897	-0.10171	-0.19489	0.019432	1
Cells_Cultured_fibroblasts	Critical COVID-19	16897	0.0079279	0.016959	0.010078	0.21575
Cells_EBV-transformed_lymphocytes	Critical COVID-19	16897	-0.0040162	-0.008755	0.0075365	0.70294
Cervix_Ectocervix	Critical COVID-19	16897	-0.029465	-0.05753	0.01874	0.94205
Cervix_Endocervix	Critical COVID-19	16897	-0.017416	-0.034339	0.017923	0.83439
Colon_Sigmoid	Critical COVID-19	16897	-0.019387	-0.037803	0.019313	0.84226
Colon_Transverse	Critical COVID-19	16897	-0.085074	-0.15588	0.018009	1
Esophagus_Gastroesophageal_Junction	Critical COVID-19	16897	-0.038199	-0.07495	0.019701	0.97373
Esophagus_Mucosa	Critical COVID-19	16897	-0.057549	-0.11093	0.011826	1
Esophagus_Muscularis	Critical COVID-19	16897	-0.042602	-0.083766	0.01909	0.98717
Fallopian_Tube	Critical COVID-19	16897	-0.023981	-0.046335	0.018171	0.90652
Heart_Atrial_Appendage	Critical COVID-19	16897	-0.042245	-0.075635	0.014794	0.99785
Heart_Left_Ventricle	Critical COVID-19	16897	-0.047544	-0.079178	0.014194	0.99959
Kidney_Cortex	Critical COVID-19	16897	-0.063631	-0.11145	0.013879	1
Kidney_Medulla	Critical COVID-19	16897	-0.053504	-0.098571	0.01422	0.99992
Liver	Critical COVID-19	16897	-0.030028	-0.054007	0.0097965	0.99891
Lung	Critical COVID-19	16897	-0.039493	-0.076069	0.014051	0.99753
Minor_Salivary_Gland	Critical COVID-19	16897	-0.078845	-0.14623	0.014776	1
Muscle_Skeletal	Critical COVID-19	16897	-0.0061949	-0.011702	0.010727	0.7182
Nerve_Tibial	Critical COVID-19	16897	-0.0071052	-0.01425	0.015431	0.6774
Ovary	Critical COVID-19	16897	-0.00055293	-0.0011177	0.014831	0.51487
Pancreas	Critical COVID-19	16897	-0.035552	-0.059345	0.012994	0.99689
Pituitary	Critical COVID-19	16897	0.071937	0.1335	0.013725	8.0902e-08
Prostate	Critical COVID-19	16897	-0.037099	-0.070088	0.018735	0.97615
Skin_Not_Sun_Exposed_Suprapubic	Critical COVID-19	16897	-0.038848	-0.074689	0.011891	0.99946
Skin_Sun_Exposed_Lower_leg	Critical COVID-19	16897	-0.038477	-0.074424	0.011944	0.99936
Small_Intestine_Terminal_Ileum	Critical COVID-19	16897	-0.063717	-0.11675	0.014817	0.99999
Spleen	Critical COVID-19	16897	-0.018896	-0.037343	0.011256	0.95339
Stomach	Critical COVID-19	16897	-0.082378	-0.14921	0.018499	1
Testis	Critical COVID-19	16897	0.0061389	0.010552	0.0085644	0.23676
Thyroid	Critical COVID-19	16897	-0.034372	-0.06784	0.014994	0.98905
Uterus	Critical COVID-19	16897	-0.0088335	-0.017935	0.01676	0.70093
Vagina	Critical COVID-19	16897	-0.065513	-0.12478	0.017077	0.99994
Whole_Blood	Critical COVID-19	16897	-0.015905	-0.028721	0.0086568	0.96691
Adipose_Subcutaneous	Hospitalized COVID-19	17276	-0.041974	-0.083766	0.011817	0.99981
Adipose_Visceral_Omentum	Hospitalized COVID-19	17276	-0.044681	-0.086778	0.012191	0.99988
Adrenal_Gland	Hospitalized COVID-19	17276	-0.017829	-0.034414	0.011081	0.94617
Artery_Aorta	Hospitalized COVID-19	17276	-0.024124	-0.049224	0.011241	0.98406
Artery_Coronary	Hospitalized COVID-19	17276	-0.036577	-0.072801	0.012994	0.99756
Artery_Tibial	Hospitalized COVID-19	17276	-0.015028	-0.030938	0.011027	0.91351
Bladder	Hospitalized COVID-19	17276	-0.053299	-0.10385	0.014388	0.99989
Brain_Amygdala	Hospitalized COVID-19	17276	0.035242	0.060007	0.0085667	1.9565e-05
Brain_Anterior_cingulate_cortex_BA24	Hospitalized COVID-19	17276	0.035415	0.062528	0.0078872	3.5853e-06
Brain_Caudate_basal_ganglia	Hospitalized COVID-19	17276	0.034929	0.060302	0.0085816	2.3605e-05
Brain_Cerebellar_Hemisphere	Hospitalized COVID-19	17276	0.027879	0.055947	0.0066959	1.5746e-05
Brain_Cerebellum	Hospitalized COVID-19	17276	0.030826	0.061194	0.0069029	4.0205e-06
Brain_Cortex	Hospitalized COVID-19	17276	0.038196	0.069623	0.0077757	4.5493e-07
Brain_Frontal_Cortex_BA9	Hospitalized COVID-19	17276	0.034021	0.062663	0.0075196	3.0524e-06
Brain_Hippocampus	Hospitalized COVID-19	17276	0.035462	0.060017	0.0087044	2.3224e-05
Brain_Hypothalamus	Hospitalized COVID-19	17276	0.030847	0.053071	0.008838	0.00024202
Brain_Nucleus_accumbens_basal_ganglia	Hospitalized COVID-19	17276	0.033367	0.057863	0.0082854	2.8359e-05
Brain_Putamen_basal_ganglia	Hospitalized COVID-19	17276	0.033725	0.057356	0.0086616	4.9605e-05
Brain_Spinal_cord_cervical_c-1	Hospitalized COVID-19	17276	0.026714	0.047998	0.0094371	0.0023247
Brain_Substantia_nigra	Hospitalized COVID-19	17276	0.028483	0.049012	0.0093814	0.0012002
Breast_Mammary_Tissue	Hospitalized COVID-19	17276	-0.055979	-0.10764	0.013871	0.99997
Cells_Cultured_fibroblasts	Hospitalized COVID-19	17276	-0.0092032	-0.019718	0.0072306	0.89845
Cells_EBV-transformed_lymphocytes	Hospitalized COVID-19	17276	-0.005956	-0.012998	0.0053435	0.86749
Cervix_Ectocervix	Hospitalized COVID-19	17276	-0.026819	-0.052553	0.01336	0.97764
Cervix_Endocervix	Hospitalized COVID-19	17276	-0.032124	-0.063585	0.012739	0.99416
Colon_Sigmoid	Hospitalized COVID-19	17276	-0.025114	-0.049129	0.013749	0.96611
Colon_Transverse	Hospitalized COVID-19	17276	-0.040887	-0.075167	0.012574	0.99943
Esophagus_Gastroesophageal_Junction	Hospitalized COVID-19	17276	-0.02622	-0.05161	0.014112	0.9684
Esophagus_Mucosa	Hospitalized COVID-19	17276	-0.0095622	-0.018482	0.0084118	0.87217
Esophagus_Muscularis	Hospitalized COVID-19	17276	-0.026962	-0.053178	0.013689	0.97555
Fallopian_Tube	Hospitalized COVID-19	17276	-0.030793	-0.059732	0.012969	0.9912
Heart_Atrial_Appendage	Hospitalized COVID-19	17276	-0.0056714	-0.010181	0.01048	0.70581
Heart_Left_Ventricle	Hospitalized COVID-19	17276	-0.0042772	-0.0071391	0.0099831	0.66583
Kidney_Cortex	Hospitalized COVID-19	17276	-0.019358	-0.034011	0.0098809	0.97494
Kidney_Medulla	Hospitalized COVID-19	17276	-0.020102	-0.037166	0.010127	0.97642
Liver	Hospitalized COVID-19	17276	-0.019171	-0.034523	0.0069759	0.997
Lung	Hospitalized COVID-19	17276	-0.011721	-0.022655	0.010054	0.87816
Minor_Salivary_Gland	Hospitalized COVID-19	17276	-0.018413	-0.034263	0.010532	0.95978
Muscle_Skeletal	Hospitalized COVID-19	17276	-0.0041469	-0.0078457	0.0076687	0.70566
Nerve_Tibial	Hospitalized COVID-19	17276	-0.025156	-0.050623	0.01111	0.98822
Ovary	Hospitalized COVID-19	17276	-0.023779	-0.0482	0.010665	0.98711
Pancreas	Hospitalized COVID-19	17276	-0.0093898	-0.0157	0.0093403	0.84262
Pituitary	Hospitalized COVID-19	17276	0.02527	0.047093	0.0098667	0.0052219
Prostate	Hospitalized COVID-19	17276	-0.032235	-0.061141	0.013208	0.99266
Skin_Not_Sun_Exposed_Suprapubic	Hospitalized COVID-19	17276	-0.010547	-0.020333	0.0083875	0.8957
Skin_Sun_Exposed_Lower_leg	Hospitalized COVID-19	17276	-0.012212	-0.02369	0.0084188	0.92654
Small_Intestine_Terminal_Ileum	Hospitalized COVID-19	17276	-0.0323	-0.059386	0.010373	0.99907
Spleen	Hospitalized COVID-19	17276	-0.0012826	-0.0025417	0.0079447	0.56413
Stomach	Hospitalized COVID-19	17276	-0.040363	-0.073317	0.013178	0.9989
Testis	Hospitalized COVID-19	17276	-0.00018608	-0.00032115	0.0061833	0.512
Thyroid	Hospitalized COVID-19	17276	-0.010097	-0.019992	0.010739	0.82644
Uterus	Hospitalized COVID-19	17276	-0.023582	-0.048043	0.01198	0.97548
Vagina	Hospitalized COVID-19	17276	-0.019061	-0.036436	0.012122	0.94206
Whole_Blood	Hospitalized COVID-19	17276	0.0016371	0.0029589	0.006153	0.3951

## Sheet: Supplementary Table 6
Supplementary Table 6:The significant functional genes detected by SMR
Symbol		GENE	GenomicLocus	CHR	START	STOP	NSNPS	NPARAM	A1.x	A2.x	Trait	b_SMR.x	se_SMR.x	p_SMR.x	p_SMR_multi.x	p_HEIDI.x	nsnp_HEIDI.x	b_SMR.y	se_SMR.y	p_SMR.y	p_SMR_multi.y	p_HEIDI.y	nsnp_HEIDI.y
Brain_Amygdala
IL10RB		ENSG00000243646	64	21	34633663	34674539	133	15	G	A	Hospitalized COVID-19	0.0658952	0.0267688	0.0138302	0.0138302	0.515116	3	-0.00974378	0.00481398	0.0429638	0.0429638	0.090734	3
SNX19		ENSG00000120451	43	11	130740331	130791404	258	11	A	C	Hospitalized COVID-19	-0.0524187	0.0135686	0.0001119	0.0001119	0.306887	20	-0.01644	0.0032286	3.54346e-07	3.54346e-07	0.0156891	17
Brain_Anterior_cingulate_cortex
ANAPC4		ENSG00000053900	16	4	25373835	25425120	164	12	T	C	Hospitalized COVID-19	0.0608937	0.0223607	0.00646429	0.00646429	0.0136172	20	0.028683	0.00566843	4.18951e-07	4.18951e-07	0.0865448	13
DCST2		ENSG00000163354	6	1	154985996	155011257	46	8	C	T	Hospitalized COVID-19	0.0592952	0.0221711	0.00748555	0.00748555	0.426979	7	0.0128583	0.00420556	0.00223237	0.00223237	0.0897946	5
SNX19		ENSG00000120451	43	11	130740331	130791404	258	11	A	C	Hospitalized COVID-19	-0.0688603	0.017979	0.000128121	0.000128121	0.38193	20	-0.0228043	0.00453405	4.91595e-07	4.91595e-07	0.0232106	20
Brain_Caudate_basal_ganglia
DCST2		ENSG00000163354	6	1	154985996	155011257	46	8	C	T	Hospitalized COVID-19	0.0592952	0.0221711	0.00748555	0.00748555	0.426979	7	0.015614	0.00505797	0.00202179	0.00202179	0.121802	5
SNX19		ENSG00000120451	43	11	130740331	130791404	258	11	A	C	Hospitalized COVID-19	-0.0688603	0.017979	0.000128121	0.000128121	0.38193	20	-0.0204472	0.00369104	3.02997e-08	3.02997e-08	0.0260984	20
Brain_Cerebellum
DCST1		ENSG00000163357	6	1	155001300	155028406	36	9	C	T	Hospitalized COVID-19	0.0556603	0.0205052	0.00663874	0.00663874	0.0613024	9	0.0132976	0.00438121	0.00240424	0.00240424	0.293752	8
ZCCHC4		ENSG00000168228	16	4	25309407	25377005	199	18	G	C	Hospitalized COVID-19	0.108681	0.0439727	0.0134528	0.0134528	0.0243258	3	0.0312274	0.00798867	9.26936e-05	9.26936e-05	0.722019	3
Brain_Cortex											Hospitalized COVID-19
ANAPC4		ENSG00000053900	16	4	25373835	25425120	164	12	T	G	Hospitalized COVID-19	0.0741352	0.0293105	0.0114289	0.0114289	0.0187384	20	0.037474	0.00664125	1.67485e-08	1.67485e-08	0.101323	20
MST1R		ENSG00000164078	11	3	49919435	49946299	26	4	G	A	Hospitalized COVID-19	0.0641694	0.0261845	0.0142594	0.0142594	0.0439704	10	0.0522846	0.00966544	6.32239e-08	6.32239e-08	0.116736	7
SNX19		ENSG00000120451	43	11	130740331	130791404	258	11	A	C	Hospitalized COVID-19	-0.0639791	0.0163263	8.89976e-05	0.000519068	0.469338	20	-0.0188601	0.00333122	1.49955e-08	8.78712e-10	0.0101447	20
Brain_Frontal_Cortex_BA9
ANAPC4		ENSG00000053900	16	4	25373835	25425120	164	12	T	G	Hospitalized COVID-19	0.0568678	0.0226359	0.0119954	0.0119954	0.0357499	20	0.0287457	0.00526396	4.73878e-08	4.73878e-08	0.060607	20
DCST2		ENSG00000163354	6	1	154985996	155011257	46	8	C	T	Hospitalized COVID-19	0.0532389	0.0190737	0.00525101	0.00525101	0.0766413	12	0.011591	0.00357354	0.00118047	0.00118047	0.0734748	10
Brain_Hippocampus
ANAPC4		ENSG00000053900	16	4	25373835	25425120	164	12	T	G	Hospitalized COVID-19	0.0568678	0.0226359	0.0119954	0.0119954	0.0357499	20	0.0391483	0.00759391	2.53334e-07	2.53334e-07	0.15678	17
SNX19		ENSG00000120451	43	11	130740331	130791404	258	11	A	C	Hospitalized COVID-19	-0.0738894	0.0190383	0.000103984	0.000103984	0.117312	20	-0.0184235	0.00335727	4.07345e-08	1.55548e-07	0.0217128	20
Brain_Hypothalamus											Hospitalized COVID-19
SNX19		ENSG00000120451	43	11	130740331	130791404	258	11	A	C	Hospitalized COVID-19	-0.0654743	0.0168217	9.9318e-05	9.9318e-05	0.240384	20	-0.0196923	0.00363365	5.97865e-08	5.97865e-08	0.0119351	20
Brain_Nucleus_accumbens_basal_ganglia
ANAPC4		ENSG00000053900	16	4	25373835	25425120	164	12	T	G	Hospitalized COVID-19	0.0564418	0.0219088	0.00998902	0.00998902	0.0213217	20	0.0285303	0.00457979	4.67607e-10	4.67607e-10	0.20002	20
FUT2		ENSG00000176920	61	19	49194228	49214207	57	5	A	G	Hospitalized COVID-19	-0.118072	0.0295473	6.4412e-05	6.4412e-05	0.014046	20	-0.0115384	0.00448712	0.0101276	0.0101276	0.324722	11
MAMSTR		ENSG00000176909	61	19	49210999	49227978	47	6	C	T	Hospitalized COVID-19	-0.129742	0.0341894	0.000147762	0.000147762	0.0674592	15	-0.0102114	0.00457281	0.0255448	0.0255448	0.274173	9
SNRPC		ENSG00000124562	24	6	34720183	34746571	91	7	A	G	Hospitalized COVID-19	-0.0415347	0.018105	0.0217851	0.0217851	0.444389	20	-0.0439391	0.00496491	8.75796e-19	8.75796e-19	0.0594141	12
Brain_Putamen_basal_ganglia
MAMSTR		ENSG00000176909	61	19	49210999	49227978	47	6	T	C	Hospitalized COVID-19	-0.0951887	0.0238972	6.79768e-05	6.79768e-05	0.051442	20	-0.00975182	0.00364979	0.00754262	0.00754262	0.280206	10
Brain_Substantia_nigra
ANAPC4		ENSG00000053900	16	4	25373835	25425120	164	12	C	T	Hospitalized COVID-19	0.0770455	0.0317853	0.0153533	0.0153533	0.135314	7	0.038078	0.00832999	4.84942e-06	4.84942e-06	0.0511358	6
DCST2		ENSG00000163354	6	1	154985996	155011257	46	8	G	A	Hospitalized COVID-19	0.063407	0.0231393	0.00613968	0.00613968	0.737981	3	0.012236	0.00428789	0.00432244	0.00432244	0.182645	3
RBM6		ENSG00000004534	11	3	49972440	50142478	278	13	C	T	Hospitalized COVID-19	-0.0508561	0.0248906	0.0410341	0.0410341	0.54884	17	-0.0581655	0.010325	1.76641e-08	1.76641e-08	0.0217536	10
SNX19		ENSG00000120451	43	11	130740331	130791404	258	11	A	C	Hospitalized COVID-19	-0.0603348	0.016221	0.000199573	0.000199573	0.352088	20	-0.0201099	0.00436191	4.02002e-06	4.02002e-06	0.104027	18
ENCODE
ASTN2		ENSG00000148219	35	9	119182504	120182348	2942	143	C	G	Hospitalized COVID-19	0.277248	0.115817	0.016673	0.010779	0.501854	20	0.0586971	0.0203712	0.00395945	0.0428937	0.0315703	20
OAS1		ENSG00000089127	44	12	113339582	113374990	127	4	C	T	Hospitalized COVID-19	-0.11119	0.0152129	2.69209e-13	1.36406e-07	0.26526	20	-0.00975801	0.00270453	0.000308536	1.71643e-07	0.424258	20
ZNF3		ENSG00000166526	30	7	99656656	99685171	38	9	C	G	Hospitalized COVID-19	-0.517814	0.118572	1.25908e-05	5.13187e-06	0.181026	20	-0.0574471	0.0205339	0.00514729	0.00514729	0.0438248	20
Lung
XRCC3		ENSG00000126215	48	14	104158946	104186841	52	11	A	G	Hospitalized COVID-19	0.314981	0.10688	0.00320824	0.00320824	0.514344	20	0.108333	0.0226227	1.67893e-06	1.67893e-06	0.748957	16
Whole blood
ACSL6		ENSG00000164398	22	5	131137683	131352936	321	14	C	A	Hospitalized COVID-19	0.316115	0.085748	0.00022731	0.00022731	0.0772613	20	-0.0385273	0.0140884	0.00624415	0.00624415	0.0308829	20
LMNA		ENSG00000160789	6	1	156047364	156114880	151	12	G	C	Hospitalized COVID-19	0.145111	0.0551559	0.00851555	0.00851555	0.0220232	6	-0.037925	0.0114935	0.000967915	0.000967915	0.251607	3
OAS3		ENSG00000111331	44	12	113371157	113416054	129	13	T	C	Hospitalized COVID-19	0.4328	0.0977727	9.57309e-06	9.57309e-06	0.160502	4	0.0409916	0.0138722	0.00312727	0.00312727	0.95936	3
XRCC3		ENSG00000126215	48	14	104158946	104186841	52	11	T	C	Hospitalized COVID-19	0.128115	0.0355863	0.000318082	0.000318082	0.0484445	20	0.0435041	0.00690745	3.01218e-10	3.01218e-10	0.0514255	20
ZBTB7A		ENSG00000178951	58	19	4039362	4071943	76	13	A	G	Hospitalized COVID-19	-0.405838	0.100352	5.25159e-05	5.25159e-05	0.0138695	14	-0.116637	0.0231679	4.79245e-07	4.79245e-07	0.479288	8
ZCCHC4		ENSG00000168228	16	4	25309407	25377005	199	18	G	C	Hospitalized COVID-19	0.147883	0.0605861	0.0146518	0.0146518	0.0207869	18	0.0709902	0.0159392	8.43637e-06	8.43637e-06	0.0800664	12
Amygdala
ANAPC4		ENSG00000053900	170	4	25373835	25425120	44	4	T	G	critical COVID-19	0.080005	0.0328314	0.0148159	0.0148159	0.0120516	20	0.0284715	0.00540097	1.35267e-07	1.35267e-07	0.059515	16
CCDC171		ENSG00000164989	371	9	15547895	16066661	563	13	G	A	critical COVID-19	-0.106116	0.0420541	0.0116254	0.0116254	0.344852	18	-0.0369228	0.00737691	5.58078e-07	5.58078e-07	0.592379	13
CRIPT		ENSG00000119878	65	2	46838555	46857881	11	3	C	G	critical COVID-19	-0.0885675	0.0379472	0.0195975	0.0195975	0.587154	15	-0.0259362	0.006144	2.42808e-05	2.42808e-05	0.0194137	13
DDX42		ENSG00000198231	607	17	61845963	61901677	34	3	T	C	critical COVID-19	-0.0555392	0.023217	0.0167486	0.0167486	0.341327	14	0.0179859	0.00359027	5.45346e-07	5.45346e-07	0.0149258	5
IL10RB		ENSG00000243646	678	21	34633663	34674539	38	6	G	A	critical COVID-19	0.113492	0.0408202	0.00543089	0.00543089	0.327051	3	-0.00974378	0.00481398	0.0429638	0.0429638	0.090734	3
SNX19		ENSG00000120451	460	11	130740331	130791404	108	8	A	C	critical COVID-19	-0.0480543	0.018709	0.0102135	0.0102135	0.170893	20	-0.01644	0.0032286	3.54346e-07	3.54346e-07	0.0156891	17
VPS11		ENSG00000160695	457	11	118933403	118957688	16	2	G	A	critical COVID-19	-0.0661445	0.0313742	0.0350097	0.0350097	0.584524	7	-0.0273456	0.00552825	7.55526e-07	7.55526e-07	0.699624	7
ZSWIM7		ENSG00000214941	593	17	15874874	15908031	13	2	T	C	critical COVID-19	-0.109657	0.042191	0.00934774	0.00934774	0.156666	15	-0.0229472	0.00480804	1.81788e-06	1.81788e-06	0.110567	7
Brain_Anterior_cingulate_cortex
ANAPC4		ENSG00000053900	170	4	25373835	25425120	44	4	T	C	critical COVID-19	0.0744389	0.0319958	0.0199906	0.0199906	0.0490967	20	0.028683	0.00566843	4.18951e-07	4.18951e-07	0.0865448	13
AP006621.5		ENSG00000255284	427	11	772578	789297	6	2	A	G	critical COVID-19	0.057824	0.0287346	0.0441835	0.0441835	0.907974	12	0.0199432	0.00462229	1.59905e-05	1.59905e-05	0.192075	7
DDX42		ENSG00000198231	607	17	61845963	61901677	34	3	T	C	critical COVID-19	-0.0630999	0.0310994	0.0424609	0.0424609	0.745417	10	0.0241635	0.0051421	2.61254e-06	2.61254e-06	0.0469196	3
SNX19		ENSG00000120451	460	11	130740331	130791404	108	8	A	C	critical COVID-19	-0.0631269	0.0246715	0.0105066	0.0105066	0.191785	20	-0.0228043	0.00453405	4.91595e-07	4.91595e-07	0.0232106	20
TIPIN		ENSG00000075131	554	15	66623544	66684084	20	5	T	C	critical COVID-19	0.0418223	0.0164126	0.0108287	0.0108287	0.039049	8	0.0107662	0.0022778	2.28361e-06	2.28361e-06	0.278613	4
TRIM65		ENSG00000141569	610	17	73871416	73898084	7	2	A	G	critical COVID-19	0.054008	0.0253013	0.0327945	0.0327945	0.685911	18	0.0119673	0.00347743	0.000578645	0.000578645	0.0262719	9
ZSWIM7		ENSG00000214941	593	17	15874874	15908031	13	2	G	A	critical COVID-19	-0.0714152	0.0187496	0.000139593	0.000139593	0.322535	20	-0.0140215	0.00244427	9.66708e-09	9.66708e-09	0.384969	12
Brain_Cerebellar_Hemisphere
ADORA2B		ENSG00000170425	593	17	15843231	15884060	15	3	T	C	critical COVID-19	-0.12147	0.0459266	0.00817222	0.00817222	0.115786	14	-0.0254192	0.00500817	3.86392e-07	3.86392e-07	0.112997	6
C18orf8		ENSG00000141452	618	18	21078473	21116746	20	3	G	C	critical COVID-19	-0.0685845	0.0335249	0.0407781	0.0407781	0.397171	20	-0.0276505	0.004168	3.26712e-11	3.26712e-11	0.185568	12
CCDC171		ENSG00000164989	371	9	15547895	16066661	563	13	C	T	critical COVID-19	-0.0801792	0.0245907	0.00111195	0.00111195	0.2988	20	-0.029324	0.00420151	2.96473e-12	2.96473e-12	0.139951	20
CRIPT		ENSG00000119878	65	2	46838555	46857881	11	3	A	G	critical COVID-19	-0.07525	0.0339847	0.0268126	0.0268126	0.422805	20	-0.0189756	0.00478545	7.33122e-05	7.33122e-05	0.0698676	20
FBF1		ENSG00000188878	610	17	73900655	73942221	21	4	A	G	critical COVID-19	0.0952448	0.0461011	0.0388287	0.0388287	0.904764	12	0.0277158	0.00756445	0.000248352	0.000248352	0.301525	6
HMBS		ENSG00000256269	457	11	118950576	118969259	13	3	A	G	critical COVID-19	0.0834433	0.036063	0.0206776	0.0206776	0.319762	5	0.0311148	0.00599037	2.05668e-07	2.05668e-07	0.217802	4
OPRL1		ENSG00000125510	676	20	62706526	62736996	9	3	C	T	critical COVID-19	0.0673584	0.0306667	0.0280586	0.0280586	0.0377362	9	0.0164	0.00434087	0.000158061	0.000158061	0.0928946	4
PNPLA2		ENSG00000177666	427	11	813902	830573	4	1	G	A	critical COVID-19	-0.0971721	0.0441864	0.027868	0.027868	0.664767	13	-0.0222392	0.00668628	0.000880697	0.000880697	0.0308521	6
STYXL1		ENSG00000127952	313	7	75620656	75682322	21	4	T	C	critical COVID-19	0.068844	0.0236006	0.0035336	0.0107712	0.0530074	14	-0.0063006	0.00282257	0.0256005	0.000150543	0.314701	5
SUOX		ENSG00000139531	478	12	56385964	56405425	7	2	A	G	critical COVID-19	0.0599172	0.0264012	0.0232384	0.0232384	0.683525	14	0.0202273	0.00384921	1.48087e-07	1.48087e-07	0.0301073	7
VPS11		ENSG00000160695	457	11	118933403	118957688	16	2	A	G	critical COVID-19	-0.0993639	0.0429371	0.0206583	0.0206583	0.839016	10	-0.0351552	0.00669514	1.51397e-07	1.51397e-07	0.442005	8
ZSWIM7		ENSG00000214941	593	17	15874874	15908031	13	2	T	G	critical COVID-19	0.0959986	0.0260362	0.000226804	0.000226804	0.295934	20	0.0178016	0.00327213	5.31756e-08	5.31756e-08	0.179597	11
Brain_Cerebellum
BPTF		ENSG00000171634	608	17	65816640	65985494	40	2	G	A	critical COVID-19	-0.115759	0.0495195	0.0194058	0.0194058	0.86421	20	-0.0437492	0.00816821	8.50675e-08	8.50675e-08	0.184589	10
CCDC171		ENSG00000164989	371	9	15547895	16066661	563	13	A	G	critical COVID-19	-0.0699923	0.0205983	0.000678891	0.000678891	0.178494	20	-0.0255325	0.00327223	6.05654e-15	6.05654e-15	0.0274803	20
CHDH		ENSG00000016391	125	3	53841362	53885417	30	5	T	C	critical COVID-19	0.0621803	0.028259	0.0277805	0.0277805	0.0177333	20	0.0155266	0.0039876	9.87233e-05	9.87233e-05	0.402076	15
DDX42		ENSG00000198231	607	17	61845963	61901677	34	3	C	A	critical COVID-19	-0.089016	0.0399381	0.025824	0.025824	0.842793	20	0.0330501	0.0060563	4.83835e-08	4.83835e-08	0.0691525	10
NCAN		ENSG00000130287	641	19	19317782	19368042	23	5	C	T	critical COVID-19	0.0805789	0.0353497	0.0226388	0.0226388	0.239925	13	-0.0205076	0.00526288	9.75319e-05	9.75319e-05	0.363167	4
NPC1		ENSG00000141458	618	18	21081148	21171862	42	4	T	C	critical COVID-19	-0.0936362	0.0459738	0.0416773	0.0416773	0.598639	15	-0.0449648	0.00730001	7.29534e-10	7.29534e-10	0.27363	8
NUP210		ENSG00000132182	114	3	13352737	13466809	107	7	A	T	critical COVID-19	0.0981877	0.0478843	0.0403136	0.0403136	0.447081	16	-0.0238215	0.00671044	0.000385359	0.000385359	0.0188174	10
ONECUT1		ENSG00000169856	549	15	53044637	53088273	32	7	G	C	critical COVID-19	0.0593755	0.0258508	0.0216273	0.0216273	0.657334	18	0.01593	0.00369291	1.6057e-05	1.6057e-05	0.230605	12
OPRL1		ENSG00000125510	676	20	62706526	62736996	9	3	C	T	critical COVID-19	0.0711181	0.0323947	0.0281375	0.0281375	0.0716516	12	0.0173154	0.00458997	0.000161653	0.000161653	0.146388	5
PNPLA2		ENSG00000177666	427	11	813902	830573	4	1	C	T	critical COVID-19	-0.08296	0.034608	0.0165239	0.0165239	0.738024	14	-0.0189129	0.00512917	0.000226631	0.000226631	0.0253655	6
SCN2A		ENSG00000136531	94	2	166090912	166253818	182	20	A	G	critical COVID-19	-0.175742	0.0717077	0.0142535	0.0142535	0.621817	3	-0.0368289	0.0100665	0.000253631	0.000253631	0.475186	3
SMPD3		ENSG00000103056	582	16	68387231	68487591	83	8	C	G	critical COVID-19	0.0836769	0.0376277	0.0261609	0.0261609	0.258463	20	-0.019746	0.00543418	0.000279433	0.000279433	0.0123222	16
STYXL1		ENSG00000127952	313	7	75620656	75682322	21	4	C	T	critical COVID-19	0.0474406	0.0226326	0.036072	0.0576759	0.30109	20	-0.00724023	0.00298085	0.0151441	6.55537e-05	0.035144	8
ULK4		ENSG00000168038	120	3	41283090	42008922	566	28	A	G	critical COVID-19	0.0423304	0.020034	0.0346065	0.0346065	0.580498	3	0.00657981	0.00252452	0.00915092	0.00915092	0.159554	8
VPS11		ENSG00000160695	457	11	118933403	118957688	16	2	A	G	critical COVID-19	-0.0727505	0.0324965	0.0251741	0.0251741	0.449782	10	-0.0227964	0.00467555	1.0845e-06	1.0845e-06	0.185678	6
ZCCHC4		ENSG00000168228	170	4	25309407	25377005	79	9	G	C	critical COVID-19	0.180386	0.0782896	0.0212177	0.0212177	0.192191	3	0.0312274	0.00798867	9.26936e-05	9.26936e-05	0.722019	3
ZNF839		ENSG00000022976	541	14	102778714	102814044	19	5	A	G	critical COVID-19	0.0683225	0.0326261	0.0362503	0.0362503	0.761487	20	0.0231171	0.00477814	1.31093e-06	1.31093e-06	0.580384	17
ZSWIM7		ENSG00000214941	593	17	15874874	15908031	13	2	T	C	critical COVID-19	0.0747636	0.0194762	0.000123683	0.000123683	0.314696	20	0.0149208	0.00252229	3.30726e-09	3.30726e-09	0.180933	15
Brain_Cortex
ANAPC4		ENSG00000053900	170	4	25373835	25425120	44	4	T	G	critical COVID-19	0.105302	0.0426211	0.0134866	0.0134866	0.0303697	20	0.037474	0.00664125	1.67485e-08	1.67485e-08	0.101323	20
C18orf8		ENSG00000141452	618	18	21078473	21116746	20	3	C	T	critical COVID-19	-0.109361	0.0490366	0.025735	0.025735	0.852191	10	-0.0664168	0.0123312	7.20147e-08	7.20147e-08	0.233283	5
CCDC171		ENSG00000164989	371	9	15547895	16066661	563	13	T	C	critical COVID-19	-0.0666452	0.025048	0.00779789	0.00779789	0.376025	20	-0.0276743	0.004251	7.51232e-11	7.51232e-11	0.0259689	20
DDX42		ENSG00000198231	607	17	61845963	61901677	34	3	T	C	critical COVID-19	-0.0752785	0.030836	0.0146363	0.0146363	0.832217	19	0.0243784	0.00442123	3.50914e-08	3.50914e-08	0.0267513	7
HMBS		ENSG00000256269	457	11	118950576	118969259	13	3	G	A	critical COVID-19	0.0570333	0.0248473	0.0217128	0.0217128	0.381574	7	0.0221334	0.00394479	2.01415e-08	2.01415e-08	0.117868	7
SNX19		ENSG00000120451	460	11	130740331	130791404	108	8	A	C	critical COVID-19	-0.0586521	0.0226925	0.00974776	0.0370328	0.293864	20	-0.0188601	0.00333122	1.49955e-08	8.78712e-10	0.0101447	20
STK32C		ENSG00000165752	426	10	134015996	134150351	109	17	T	C	critical COVID-19	0.153977	0.0677544	0.0230513	0.0230513	0.0556953	5	0.0164697	0.00811021	0.0422822	0.0422822	0.12892	3
SUOX		ENSG00000139531	478	12	56385964	56405425	7	2	G	C	critical COVID-19	0.109395	0.0507357	0.0310701	0.0310701	0.785199	9	0.0390908	0.00878313	8.56056e-06	8.56056e-06	0.0712683	5
TIPIN		ENSG00000075131	554	15	66623544	66684084	20	5	C	G	critical COVID-19	0.0424738	0.0189372	0.0249047	0.0249047	0.383375	10	0.0121334	0.00266167	5.15068e-06	5.15068e-06	0.0819214	6
ULK4		ENSG00000168038	120	3	41283090	42008922	566	28	G	A	critical COVID-19	0.0354417	0.0161782	0.0284725	0.0284725	0.0702468	5	0.00548522	0.0020853	0.00852803	0.00852803	0.290163	9
VPS11		ENSG00000160695	457	11	118933403	118957688	16	2	A	G	critical COVID-19	-0.0793421	0.0352295	0.0243127	0.0243127	0.363024	10	-0.0307107	0.0054306	1.55738e-08	1.55738e-08	0.374802	7
ZSWIM7		ENSG00000214941	593	17	15874874	15908031	13	2	G	A	critical COVID-19	-0.0763788	0.0197719	0.000112003	0.000112003	0.245744	20	-0.014996	0.00253033	3.09467e-09	3.09467e-09	0.156005	15
Brain_Frontal_Cortex_BA9
ADORA2B		ENSG00000170425	593	17	15843231	15884060	15	3	T	G	critical COVID-19	-0.275971	0.139739	0.0482791	0.0482791	0.145692	9	-0.0623318	0.0142166	1.16291e-05	1.16291e-05	0.749361	4
ANAPC4		ENSG00000053900	170	4	25373835	25425120	44	4	T	G	critical COVID-19	0.0807753	0.0329053	0.0140971	0.0140971	0.0243007	20	0.0287457	0.00526396	4.73878e-08	4.73878e-08	0.060607	20
ANKS1A		ENSG00000064999	257	6	34852042	35064179	174	22	G	C	critical COVID-19	-0.0863251	0.0377234	0.022116	0.022116	0.663043	7	-0.0226839	0.00581686	9.63187e-05	9.63187e-05	0.0227549	5
C18orf8		ENSG00000141452	618	18	21078473	21116746	20	3	C	T	critical COVID-19	-0.0841287	0.0371739	0.0236288	0.0236288	0.446295	16	-0.0510842	0.00842576	1.33723e-09	1.33723e-09	0.26309	7
CCDC171		ENSG00000164989	371	9	15547895	16066661	563	13	T	G	critical COVID-19	-0.0874796	0.0290878	0.00263464	0.00263464	0.429736	20	-0.0324515	0.0056246	7.94809e-09	7.94809e-09	0.527335	20
LIMD1		ENSG00000144791	123	3	45591886	45732830	144	18	T	C	critical COVID-19	-0.0939439	0.0460755	0.0414587	0.0414587	0.132348	5	0.0159742	0.00563531	0.00458742	0.00458742	0.0245467	3
MED24		ENSG00000008838	598	17	38170350	38222468	31	5	T	A	critical COVID-19	-0.120924	0.0363883	0.000890086	0.000890086	0.100952	20	-0.0174782	0.00476056	0.000241178	0.000241178	0.279758	20
NPC1		ENSG00000141458	618	18	21081148	21171862	42	4	T	G	critical COVID-19	-0.226089	0.101527	0.0259555	0.0259555	0.462386	7	-0.0998614	0.0195433	3.22576e-07	3.22576e-07	0.644875	5
STYXL1		ENSG00000127952	313	7	75620656	75682322	21	4	C	T	critical COVID-19	0.0861327	0.0307617	0.00511025	0.0109964	0.316443	11	-0.00883989	0.00372908	0.0177626	0.000112728	0.366525	4
ULK4		ENSG00000168038	120	3	41283090	42008922	566	28	G	A	critical COVID-19	0.0383628	0.0175498	0.0288202	0.0635998	0.0121158	3	0.0058676	0.00224103	0.00883783	0.00883783	0.152612	10
VPS11		ENSG00000160695	457	11	118933403	118957688	16	2	G	A	critical COVID-19	-0.0846725	0.0395688	0.0323646	0.0323646	0.902862	9	-0.0350055	0.00647999	6.58722e-08	6.58722e-08	0.519895	8
ZSCAN29		ENSG00000140265	546	15	43645370	43668223	15	2	C	A	critical COVID-19	-0.0901209	0.0374691	0.0161634	0.0161634	0.850253	11	-0.0190698	0.00521742	0.000257149	0.000257149	0.961135	6
ZSWIM7		ENSG00000214941	593	17	15874874	15908031	13	2	T	C	critical COVID-19	-0.0815532	0.0300705	0.0066865	0.0066865	0.0807003	20	-0.0170661	0.00304437	2.07323e-08	2.07323e-08	0.371187	12
Brain_Hippocampus
ANAPC4		ENSG00000053900	170	4	25373835	25425120	44	4	T	G	critical COVID-19	0.110007	0.0453627	0.0153063	0.0153063	0.0261626	20	0.0391483	0.00759391	2.53334e-07	2.53334e-07	0.15678	17
AP006621.5		ENSG00000255284	427	11	772578	789297	6	2	A	G	critical COVID-19	0.0375309	0.0181113	0.038243	0.0879147	0.923684	20	0.0129442	0.00257748	5.1125e-07	5.1125e-07	0.198033	16
APOPT1		ENSG00000256053	541	14	104024299	104078860	16	3	T	C	critical COVID-19	-0.143003	0.0605748	0.0182371	0.0182371	0.127266	11	-0.0552585	0.011264	9.30706e-07	9.30706e-07	0.427528	6
CCDC171		ENSG00000164989	371	9	15547895	16066661	563	13	A	G	critical COVID-19	-0.104129	0.0369341	0.00481268	0.00481268	0.238688	16	-0.0383468	0.00769062	6.15859e-07	6.15859e-07	0.035945	10
DDX42		ENSG00000198231	607	17	61845963	61901677	34	3	T	G	critical COVID-19	-0.0680656	0.0310972	0.0286114	0.0286114	0.757112	15	0.0248697	0.00470064	1.21854e-07	1.21854e-07	0.0133412	5
PPM1M		ENSG00000164088	124	3	52274841	52289613	4	2	G	T	critical COVID-19	0.180399	0.0815323	0.0269244	0.0269244	0.0144588	6	-0.0238573	0.00787277	0.00244268	0.00244268	0.0442738	5
SLC41A1		ENSG00000133065	47	1	205753221	205787876	24	6	G	T	critical COVID-19	-0.115273	0.0574337	0.0447422	0.0447422	0.852772	9	-0.0367001	0.00898795	4.44088e-05	4.44088e-05	0.453039	7
SNX19		ENSG00000120451	460	11	130740331	130791404	108	8	A	C	critical COVID-19	-0.0617492	0.0241196	0.0104634	0.0116745	0.484076	20	-0.0184235	0.00335727	4.07345e-08	1.55548e-07	0.0217128	20
SUOX		ENSG00000139531	478	12	56385964	56405425	7	2	A	G	critical COVID-19	0.082795	0.0374843	0.0271893	0.0271893	0.710941	6	0.0279506	0.00606157	4.00531e-06	4.00531e-06	0.0627421	5
TRIM65		ENSG00000141569	610	17	73871416	73898084	7	2	A	G	critical COVID-19	0.0954647	0.0454618	0.0357387	0.0357387	0.721681	20	0.0211535	0.00640741	0.000961989	0.000961989	0.181066	9
ULK4		ENSG00000168038	120	3	41283090	42008922	566	28	G	A	critical COVID-19	0.0637258	0.0297008	0.0319056	0.0319056	0.0912776	4	0.0103151	0.00405365	0.0109391	0.0109391	0.326625	4
VPS11		ENSG00000160695	457	11	118933403	118957688	16	2	G	T	critical COVID-19	-0.117266	0.0529083	0.0266639	0.0266639	0.390219	8	-0.0335192	0.00712935	2.58156e-06	2.58156e-06	0.723121	7
Brain_Hypothalamus
CCDC171		ENSG00000164989	371	9	15547895	16066661	563	13	G	A	critical COVID-19	-0.0820928	0.0334522	0.0141263	0.0141263	0.197268	15	-0.0373308	0.0075466	7.54801e-07	7.54801e-07	0.128585	10
COMMD10		ENSG00000145781	228	5	115415688	115753459	515	20	G	C	critical COVID-19	-0.0854566	0.0383692	0.0259326	0.0259326	0.148194	20	-0.0151444	0.00500392	0.002474	0.002474	0.292456	13
DDX42		ENSG00000198231	607	17	61845963	61901677	34	3	T	C	critical COVID-19	-0.0652853	0.0268959	0.0152104	0.0152104	0.604803	12	0.0211421	0.00394525	8.37415e-08	8.37415e-08	0.0341602	4
FBF1		ENSG00000188878	610	17	73900655	73942221	21	4	A	G	critical COVID-19	0.0901726	0.0426827	0.0346326	0.0346326	0.83206	20	0.0258414	0.00646195	6.36073e-05	6.36073e-05	0.542558	11
MAP3K3		ENSG00000198909	607	17	61694775	61778663	31	1	G	A	critical COVID-19	0.127574	0.0578153	0.0273439	0.0273439	0.571938	9	-0.0447235	0.00980374	5.06977e-06	5.06977e-06	0.0108596	3
SNX19		ENSG00000120451	460	11	130740331	130791404	108	8	A	C	critical COVID-19	-0.0600228	0.0232918	0.00996633	0.00996633	0.154668	20	-0.0196923	0.00363365	5.97865e-08	5.97865e-08	0.0119351	20
VPS11		ENSG00000160695	457	11	118933403	118957688	16	2	A	G	critical COVID-19	-0.0648514	0.0276744	0.0191104	0.0191104	0.728301	8	-0.0242657	0.00440179	3.53389e-08	3.53389e-08	0.89499	7
ZSWIM7		ENSG00000214941	593	17	15874874	15908031	13	2	G	A	critical COVID-19	-0.130193	0.0352843	0.000224419	0.000224419	0.191729	19	-0.0255617	0.00477595	8.69071e-08	8.69071e-08	0.149377	8
Brain_Nucleus_accumbens_basal_ganglia
ANAPC4		ENSG00000053900	170	4	25373835	25425120	44	4	T	G	critical COVID-19	0.0801702	0.0318855	0.0119264	0.0119264	0.072307	20	0.0285303	0.00457979	4.67607e-10	4.67607e-10	0.20002	20
[truncated: 246 more rows]

## Sheet: Supplementary Table 7
Supplementary table 7:The result of GO anaysis
[truncated: 307 more rows]

[truncated: 1 more sheets: Supplementary Table 8]
